# Supplementary material for: Tetra­kis(2-amino­pyrazine-κN 4)dichlorido­cobalt(II)
Source: Acta Crystallogr Sect E Struct Rep Online. 2009 Nov 4;65(Pt 12):m1502. doi: 10.1107/S1600536809045309 (PMC2972178; doi:10.1107/S1600536809045309)
Supplement: Supplementary file 1 [file e-65-m1502-sup1.cif]

##############################################################################
###                                                                        ###
###        Electronic paper (Acta Crystallographica Section E)             ###
###                                                                        ###
##############################################################################
#                                                                            #
# This CIF contains the data in a paper accepted for publication in Acta     #
# Crystallographica Section E. It conforms to the requirements of Notes      #
# for Authors for Section E, and has been peer reviewed under the auspices   #
# of the IUCr Commission on Journals.                                        #
#                                                                            #
# Full details of the Crystallographic Information File format               #
# are given in the paper "The Crystallographic Information File (CIF):       #
# a New Standard Archive File for Crystallography" by S. R. Hall, F. H.      #
# Allen and I. D. Brown [Acta Cryst. (1991), A47, 655-685].                  #
#                                                                            #
# The current version of the core CIF dictionary is obtainable from          #
# ftp://ftp.iucr.org/pub/cif_core.dic. The current version number is 2.4.    #
#                                                                            #
# Software is freely available for graphical display of the structure(s) in  #
# this CIF.  For information consult the CIF home page http://www.iucr.org/  #
# cif/home.html                                                              #
#                                                                            #
# This file may be used for bona fide research purposes within the           #
# scientific community so long as proper attribution is given to the journal # 
# article from which it was obtained.                                        #
#                                                                            #
##############################################################################
                                             
data_global
_audit_creation_method     SHELXL-97
_journal_date_recd_electronic     2009-10-27
_journal_date_accepted     2009-10-29
_journal_name_full     'Acta Crystallographica, Section E'
_journal_year     2009
_journal_volume     65
_journal_issue     12
_journal_page_first     m1502
_journal_page_last     m1502
_journal_paper_category     QM
_journal_coeditor_code     XU2656
_publ_contact_author
;
     Dr. Seik Weng Ng
     Department of Chemistry
     University of Malaya
     50603 Kuala Lumpur
     Malaysia
;
_publ_contact_author_email     seikweng@um.edu.my
_publ_contact_author_fax     '03 7967 4193'
_publ_contact_author_phone     '03 7967 6778'
_publ_section_title
;
Tetrakis(2-aminopyrazine-\k<i>N</i>^4^)dichloridocobalt(II)
;
loop_
    _publ_author_name
    _publ_author_address
    'Kang, Wei'
;
College of Chemistry and Materials Science
Heilongjiang University
Harbin 150080
People's Republic of China
;
    'Huo, Li-Hua'
;
College of Chemistry and Materials Science
Heilongjiang University
Harbin 150080
People's Republic of China
;
    'Gao, Shan'
;
College of Chemistry and Materials Science
Heilongjiang University
Harbin 150080
People's Republic of China
;
    'Ng, Seik Weng'
;
     Department of Chemistry
     University of Malaya
     50603 Kuala Lumpur
     Malaysia
;
_publ_section_synopsis     .
data_I
_audit_creation_method     SHELXL-97
_chemical_name_systematic
;
Tetrakis(2-aminopyrazine-\k<i>N</i>^4^)dichloridocobalt(II)
;
_chemical_name_common     ?
_chemical_formula_moiety     'C16 H20 Cl2 Co N12'
_chemical_formula_sum     'C16 H20 Cl2 Co N12'
_chemical_formula_iupac     '[Co Cl2 (C4 H5 N3)4]'
_chemical_formula_weight     510.27
_chemical_melting_point     ?
_symmetry_cell_setting     Orthorhombic
_symmetry_space_group_name_H-M     'P c c n'
_symmetry_space_group_name_Hall     '-P 2ab 2ac'
loop_
    _symmetry_equiv_pos_as_xyz
    'x, y, z'
    '-x+1/2, -y+1/2, z'
    'x+1/2, -y, -z+1/2'
    '-x, y+1/2, -z+1/2'
    '-x, -y, -z'
    'x-1/2, y-1/2, -z'
    '-x-1/2, y, z-1/2'
    'x, -y-1/2, z-1/2'
_cell_length_a     7.6347(2)
_cell_length_b     15.7341(4)
_cell_length_c     18.6074(4)
_cell_angle_alpha     90.00
_cell_angle_beta     90.00
_cell_angle_gamma     90.00
_cell_volume     2235.22(9)
_cell_formula_units_Z     4
_cell_measurement_reflns_used     15790
_cell_measurement_theta_min     2.3
_cell_measurement_theta_max     27.5
_cell_measurement_temperature     293(2)
_exptl_crystal_description     Block
_exptl_crystal_colour     Red
_exptl_crystal_size_max     0.30
_exptl_crystal_size_mid     0.20
_exptl_crystal_size_min     0.15
_exptl_crystal_density_diffrn     1.516
_exptl_crystal_density_meas     ?
_exptl_crystal_density_method     'not measured'
_exptl_crystal_F_000     1044
_exptl_absorpt_coefficient_mu     1.038
_exptl_absorpt_correction_type     Multi-scan
_exptl_absorpt_process_details     '(ABSCOR; Higashi, 1995)'
_exptl_absorpt_correction_T_min     0.7460
_exptl_absorpt_correction_T_max     0.8599
_diffrn_ambient_temperature     293(2)
_diffrn_radiation_type     MoK\a
_diffrn_radiation_wavelength     0.71073
_diffrn_radiation_source     'fine-focus sealed tube'
_diffrn_radiation_monochromator     graphite
_diffrn_measurement_device_type     'Rigaku RAXIS-RAPID IP'
_diffrn_measurement_method     \w
_diffrn_detector_area_resol_mean     ?
_diffrn_reflns_number     20053
_diffrn_reflns_av_R_equivalents     0.0242
_diffrn_reflns_av_sigmaI/netI     0.0142
_diffrn_reflns_theta_min     3.16
_diffrn_reflns_theta_max     27.45
_diffrn_reflns_theta_full     27.45
_diffrn_measured_fraction_theta_max     0.998
_diffrn_measured_fraction_theta_full     0.998
_diffrn_reflns_limit_h_min     -9
_diffrn_reflns_limit_h_max     9
_diffrn_reflns_limit_k_min     -20
_diffrn_reflns_limit_k_max     20
_diffrn_reflns_limit_l_min     -24
_diffrn_reflns_limit_l_max     24
_diffrn_standards_number     0
_diffrn_standards_interval_count     0
_diffrn_standards_interval_time     0
_diffrn_standards_decay_%     0
_reflns_number_total     2553
_reflns_number_gt     2234
_reflns_threshold_expression     I>2\s(I)
_refine_ls_structure_factor_coef     Fsqd
_refine_ls_matrix_type     full
_refine_ls_R_factor_all     0.0293
_refine_ls_R_factor_gt     0.0250
_refine_ls_wR_factor_gt     0.0709
_refine_ls_wR_factor_ref     0.0738
_refine_ls_goodness_of_fit_ref     1.057
_refine_ls_restrained_S_all     1.057
_refine_ls_number_reflns     2553
_refine_ls_number_parameters     157
_refine_ls_number_restraints     4
_refine_ls_hydrogen_treatment     mixed
_refine_ls_weighting_scheme     calc
_refine_ls_weighting_details
         'calc w=1/[\s^2^(Fo^2^)+(0.0439P)^2^+0.4514P] where P=(Fo^2^+2Fc^2^)/3'
_atom_sites_solution_hydrogens     geom
_atom_sites_solution_primary     direct
_atom_sites_solution_secondary     difmap
_refine_ls_shift/su_max     0.001
_refine_ls_shift/su_mean     0.001
_refine_diff_density_max     0.285
_refine_diff_density_min     -0.253
_refine_ls_extinction_method     none
_refine_ls_extinction_coef     ?
loop_
    _atom_type_symbol
    _atom_type_description
    _atom_type_scat_dispersion_real
    _atom_type_scat_dispersion_imag
    _atom_type_scat_source
    'C' 'C' 0.0033 0.0016
                         'International Tables Vol C Tables 4.2.6.8 and 6.1.1.4'
    'H' 'H' 0.0000 0.0000
                         'International Tables Vol C Tables 4.2.6.8 and 6.1.1.4'
    'N' 'N' 0.0061 0.0033
                         'International Tables Vol C Tables 4.2.6.8 and 6.1.1.4'
    'Cl' 'Cl' 0.1484 0.1585
                         'International Tables Vol C Tables 4.2.6.8 and 6.1.1.4'
    'Co' 'Co' 0.3494 0.9721
                         'International Tables Vol C Tables 4.2.6.8 and 6.1.1.4'
_computing_data_collection     'RAPID-AUTO (Rigaku, 1998)'
_computing_cell_refinement     'RAPID-AUTO (Rigaku, 1998)'
_computing_data_reduction     'CrystalClear (Rigaku/MSC, 2002)'
_computing_structure_solution     'SHELXS97 (Sheldrick, 2008)'
_computing_structure_refinement     'SHELXL97 (Sheldrick, 2008)'
_computing_molecular_graphics     'X-SEED (Barbour, 2001)'
_computing_publication_material     'publCIF (Westrip, 2009)'
loop_
    _atom_site_type_symbol
    _atom_site_label
    _atom_site_fract_x
    _atom_site_fract_y
    _atom_site_fract_z
    _atom_site_U_iso_or_equiv
    _atom_site_adp_type
    _atom_site_calc_flag
    _atom_site_refinement_flags
    _atom_site_occupancy
    _atom_site_disorder_assembly
    _atom_site_disorder_group
    Co Co1 0.7500 0.2500 0.103443(12) 0.02794(9) Uani d S 1 . .
    Cl Cl1 0.98632(5) 0.14744(2) 0.103952(17) 0.03970(11) Uani d . 1 . .
    N N1 0.61989(16) 0.17473(8) 0.01880(6) 0.0348(3) Uani d . 1 . .
    N N2 0.46194(19) 0.08976(11) -0.09614(7) 0.0553(4) Uani d . 1 . .
    N N3 0.1968(2) 0.09877(14) -0.03954(8) 0.0686(5) Uani d D 1 . .
    N N4 0.88907(16) 0.31841(7) 0.18890(6) 0.0339(3) Uani d . 1 . .
    N N5 1.03169(17) 0.40550(8) 0.30631(6) 0.0387(3) Uani d . 1 . .
    N N6 0.9535(2) 0.53209(8) 0.25231(7) 0.0527(4) Uani d D 1 . .
    C C1 0.45050(19) 0.15892(9) 0.01846(7) 0.0357(3) Uani d . 1 . .
    H H1A 0.3823 0.1771 0.0569 0.043 Uiso calc R 1 . .
    C C2 0.3693(2) 0.11475(10) -0.03920(7) 0.0413(3) Uani d . 1 . .
    C C3 0.6338(2) 0.10573(14) -0.09351(9) 0.0625(6) Uani d . 1 . .
    H H3A 0.7027 0.0878 -0.1318 0.075 Uiso calc R 1 . .
    C C4 0.7141(2) 0.14683(13) -0.03790(9) 0.0509(4) Uani d . 1 . .
    H H4A 0.8345 0.1557 -0.0391 0.061 Uiso calc R 1 . .
    C C5 0.88843(19) 0.40188(8) 0.19189(6) 0.0319(3) Uani d . 1 . .
    H H5 0.8395 0.4324 0.1541 0.038 Uiso calc R 1 . .
    C C6 0.96002(18) 0.44673(8) 0.25094(7) 0.0325(3) Uani d . 1 . .
    C C7 1.0327(2) 0.32043(10) 0.30155(8) 0.0453(4) Uani d . 1 . .
    H H7 1.0823 0.2896 0.3390 0.054 Uiso calc R 1 . .
    C C8 0.9645(2) 0.27664(10) 0.24459(8) 0.0452(4) Uani d . 1 . .
    H H8 0.9700 0.2176 0.2440 0.054 Uiso calc R 1 . .
    H H1 0.136(3) 0.1094(14) -0.0022(8) 0.078(7) Uiso d D 1 . .
    H H2 0.155(3) 0.0704(11) -0.0753(8) 0.063(6) Uiso d D 1 . .
    H H3 0.978(3) 0.5580(12) 0.2913(7) 0.060(6) Uiso d D 1 . .
    H H4 0.909(2) 0.5583(11) 0.2164(8) 0.061(6) Uiso d D 1 . .
loop_
    _atom_site_aniso_label
    _atom_site_aniso_U_11
    _atom_site_aniso_U_22
    _atom_site_aniso_U_33
    _atom_site_aniso_U_12
    _atom_site_aniso_U_13
    _atom_site_aniso_U_23
    Co1 0.03367(16) 0.02901(14) 0.02114(14) -0.00229(9) 0.000 0.000
    Cl1 0.0462(2) 0.0432(2) 0.02968(18) 0.01013(15) 0.00662(13) 0.00476(12)
    N1 0.0337(6) 0.0435(6) 0.0271(5) -0.0030(5) 0.0015(5) -0.0079(5)
    N2 0.0407(8) 0.0851(11) 0.0401(7) -0.0055(7) 0.0052(6) -0.0322(7)
    N3 0.0366(8) 0.1287(16) 0.0407(8) -0.0134(9) 0.0027(6) -0.0368(9)
    N4 0.0428(7) 0.0326(5) 0.0262(5) -0.0011(5) -0.0058(5) 0.0003(4)
    N5 0.0447(7) 0.0433(6) 0.0281(5) -0.0005(5) -0.0095(5) -0.0004(5)
    N6 0.0912(12) 0.0339(6) 0.0331(6) -0.0092(7) -0.0211(7) 0.0002(5)
    C1 0.0359(7) 0.0464(7) 0.0248(6) 0.0013(6) 0.0028(5) -0.0084(6)
    C2 0.0352(8) 0.0588(9) 0.0300(6) -0.0012(7) 0.0005(6) -0.0124(6)
    C3 0.0416(9) 0.1031(16) 0.0429(9) -0.0042(10) 0.0106(7) -0.0368(9)
    C4 0.0340(8) 0.0789(12) 0.0398(8) -0.0060(7) 0.0075(6) -0.0206(8)
    C5 0.0399(7) 0.0323(6) 0.0236(6) -0.0039(5) -0.0055(5) 0.0036(5)
    C6 0.0376(7) 0.0349(6) 0.0251(6) -0.0057(5) -0.0034(5) 0.0008(5)
    C7 0.0582(10) 0.0450(8) 0.0326(7) 0.0103(7) -0.0151(7) 0.0028(6)
    C8 0.0650(11) 0.0335(7) 0.0371(7) 0.0090(7) -0.0136(7) 0.0015(6)
loop_
    _geom_bond_atom_site_label_1
    _geom_bond_atom_site_label_2
    _geom_bond_site_symmetry_2
    _geom_bond_distance
    _geom_bond_publ_flag
    Co1 N1 2_655 2.2068(11) ?
    Co1 N1 . 2.2068(11) y
    Co1 N4 . 2.1941(11) y
    Co1 N4 2_655 2.1941(11) ?
    Co1 Cl1 2_655 2.4206(4) ?
    Co1 Cl1 . 2.4206(4) y
    N1 C1 . 1.3170(19) ?
    N1 C4 . 1.3501(19) ?
    N2 C2 . 1.3332(19) ?
    N2 C3 . 1.337(2) ?
    N3 C2 . 1.341(2) ?
    N3 H1 . 0.853(9) ?
    N3 H2 . 0.864(9) ?
    N4 C5 . 1.3145(17) ?
    N4 C8 . 1.3556(18) ?
    N5 C6 . 1.3348(18) ?
    N5 C7 . 1.341(2) ?
    N6 C6 . 1.3441(18) ?
    N6 H3 . 0.852(9) ?
    N6 H4 . 0.856(9) ?
    C1 C2 . 1.4207(19) ?
    C1 H1A . 0.9300 ?
    C3 C4 . 1.366(2) ?
    C3 H3A . 0.9300 ?
    C4 H4A . 0.9300 ?
    C5 C6 . 1.4157(18) ?
    C5 H5 . 0.9300 ?
    C7 C8 . 1.367(2) ?
    C7 H7 . 0.9300 ?
    C8 H8 . 0.9300 ?
loop_
    _geom_angle_atom_site_label_1
    _geom_angle_atom_site_label_2
    _geom_angle_atom_site_label_3
    _geom_angle_site_symmetry_1
    _geom_angle_site_symmetry_3
    _geom_angle
    _geom_angle_publ_flag
    N4 Co1 N4 . 2_655 87.12(6) ?
    N4 Co1 N1 . 2_655 92.07(4) ?
    N4 Co1 N1 2_655 2_655 176.67(4) ?
    N4 Co1 N1 . . 176.67(4) ?
    N4 Co1 N1 2_655 . 92.07(4) ?
    N1 Co1 N1 2_655 . 88.93(6) ?
    N4 Co1 Cl1 . 2_655 91.77(3) ?
    N4 Co1 Cl1 2_655 2_655 87.91(3) ?
    N1 Co1 Cl1 2_655 2_655 88.89(3) ?
    N1 Co1 Cl1 . 2_655 91.43(3) ?
    N4 Co1 Cl1 . . 87.91(3) ?
    N4 Co1 Cl1 2_655 . 91.77(3) ?
    N1 Co1 Cl1 2_655 . 91.43(3) ?
    N1 Co1 Cl1 . . 88.89(3) ?
    Cl1 Co1 Cl1 2_655 . 179.552(18) ?
    C1 N1 C4 . . 117.25(12) ?
    C1 N1 Co1 . . 123.15(9) ?
    C4 N1 Co1 . . 119.50(10) ?
    C2 N2 C3 . . 115.85(13) ?
    C2 N3 H1 . . 119.6(16) ?
    C2 N3 H2 . . 117.9(14) ?
    H1 N3 H2 . . 122(2) ?
    C5 N4 C8 . . 116.97(12) ?
    C5 N4 Co1 . . 121.27(9) ?
    C8 N4 Co1 . . 121.45(10) ?
    C6 N5 C7 . . 115.87(12) ?
    C6 N6 H3 . . 119.0(14) ?
    C6 N6 H4 . . 118.8(14) ?
    H3 N6 H4 . . 121(2) ?
    N1 C1 C2 . . 121.63(13) ?
    N1 C1 H1A . . 119.2 ?
    C2 C1 H1A . . 119.2 ?
    N2 C2 N3 . . 117.51(14) ?
    N2 C2 C1 . . 120.88(15) ?
    N3 C2 C1 . . 121.59(13) ?
    N2 C3 C4 . . 123.88(15) ?
    N2 C3 H3A . . 118.1 ?
    C4 C3 H3A . . 118.1 ?
    N1 C4 C3 . . 120.47(15) ?
    N1 C4 H4A . . 119.8 ?
    C3 C4 H4A . . 119.8 ?
    N4 C5 C6 . . 121.97(12) ?
    N4 C5 H5 . . 119.0 ?
    C6 C5 H5 . . 119.0 ?
    N5 C6 N6 . . 119.10(12) ?
    N5 C6 C5 . . 121.00(12) ?
    N6 C6 C5 . . 119.89(12) ?
    N5 C7 C8 . . 123.50(13) ?
    N5 C7 H7 . . 118.2 ?
    C8 C7 H7 . . 118.2 ?
    N4 C8 C7 . . 120.67(14) ?
    N4 C8 H8 . . 119.7 ?
    C7 C8 H8 . . 119.7 ?
loop_
    _geom_torsion_atom_site_label_1
    _geom_torsion_atom_site_label_2
    _geom_torsion_atom_site_label_3
    _geom_torsion_atom_site_label_4
    _geom_torsion_site_symmetry_1
    _geom_torsion_site_symmetry_2
    _geom_torsion_site_symmetry_3
    _geom_torsion_site_symmetry_4
    _geom_torsion
    _geom_torsion_publ_flag
    N4 Co1 N1 C1 2_655 . . . 45.73(12) ?
    N1 Co1 N1 C1 2_655 . . . -131.09(13) ?
    Cl1 Co1 N1 C1 2_655 . . . -42.23(11) ?
    Cl1 Co1 N1 C1 . . . . 137.45(11) ?
    N4 Co1 N1 C4 2_655 . . . -138.03(13) ?
    N1 Co1 N1 C4 2_655 . . . 45.15(12) ?
    Cl1 Co1 N1 C4 2_655 . . . 134.01(13) ?
    Cl1 Co1 N1 C4 . . . . -46.30(13) ?
    N4 Co1 N4 C5 2_655 . . . -124.52(13) ?
    N1 Co1 N4 C5 2_655 . . . 52.25(11) ?
    Cl1 Co1 N4 C5 2_655 . . . -36.70(11) ?
    Cl1 Co1 N4 C5 . . . . 143.61(11) ?
    N4 Co1 N4 C8 2_655 . . . 48.91(11) ?
    N1 Co1 N4 C8 2_655 . . . -134.32(13) ?
    Cl1 Co1 N4 C8 2_655 . . . 136.73(12) ?
    Cl1 Co1 N4 C8 . . . . -42.96(12) ?
    C4 N1 C1 C2 . . . . -0.3(2) ?
    Co1 N1 C1 C2 . . . . 176.01(11) ?
    C3 N2 C2 N3 . . . . -179.1(2) ?
    C3 N2 C2 C1 . . . . 2.7(3) ?
    N1 C1 C2 N2 . . . . -1.9(2) ?
    N1 C1 C2 N3 . . . . -179.93(17) ?
    C2 N2 C3 C4 . . . . -1.6(3) ?
    C1 N1 C4 C3 . . . . 1.4(3) ?
    Co1 N1 C4 C3 . . . . -175.03(16) ?
    N2 C3 C4 N1 . . . . -0.5(4) ?
    C8 N4 C5 C6 . . . . -1.1(2) ?
    Co1 N4 C5 C6 . . . . 172.58(10) ?
    C7 N5 C6 N6 . . . . 179.54(15) ?
    C7 N5 C6 C5 . . . . 0.7(2) ?
    N4 C5 C6 N5 . . . . 0.1(2) ?
    N4 C5 C6 N6 . . . . -178.74(15) ?
    C6 N5 C7 C8 . . . . -0.5(3) ?
    C5 N4 C8 C7 . . . . 1.4(2) ?
    Co1 N4 C8 C7 . . . . -172.29(13) ?
    N5 C7 C8 N4 . . . . -0.6(3) ?
loop_
    _geom_hbond_atom_site_label_D
    _geom_hbond_atom_site_label_H
    _geom_hbond_atom_site_label_A
    _geom_hbond_site_symmetry_A
    _geom_hbond_distance_DH
    _geom_hbond_distance_HA
    _geom_hbond_distance_DA
    _geom_hbond_angle_DHA
    _geom_hbond_publ_flag
    N3 H1 Cl1 1_455 0.850(10)
                            2.360(10)
                                    3.209(2) 175(2) yes
    N3 H2 N5 8_465 0.860(10)
                           2.43(2) 3.134(2) 140(2) yes
    N6 H3 Cl1 4_755 0.850(10)
                            2.420(10)
                                    3.2650(10)
                                             171(2) yes
    N6 H4 N2 6_665 0.860(10)
                           2.33(2) 3.045(2) 142(2) yes
