# Supplementary material for: Tetra­kis(2-amino­pyrazine-κN 4)dichlorido­cobalt(II)
Source: Acta Crystallogr Sect E Struct Rep Online. 2009 Nov 4;65(Pt 12):m1502. doi: 10.1107/S1600536809045309 (PMC2972178; doi:10.1107/S1600536809045309)
Supplement: Supplementary file 2 [file e-65-m1502-Isup2.hkl]

# 
# h,k,l, Fc-squared, Fo-squared, sigma(Fo-squared) and status flag 
# 
data_I
_shelx_title '  Pccn' 
_shelx_refln_list_code          4 
_shelx_F_calc_maximum      211.46 
_exptl_crystal_F_000      1044.00 
_reflns_d_resolution_high  0.7709 
 
loop_ 
 _symmetry_equiv_pos_as_xyz 
 'x, y, z' 
 '-x+1/2, -y+1/2, z' 
 'x+1/2, -y, -z+1/2' 
 '-x, y+1/2, -z+1/2' 
 '-x, -y, -z' 
 'x-1/2, y-1/2, -z' 
 '-x-1/2, y, z-1/2' 
 'x, -y-1/2, z-1/2' 
 
_cell_length_a     7.6347 
_cell_length_b    15.7341 
_cell_length_c    18.6074 
_cell_angle_alpha  90.000 
_cell_angle_beta   90.000 
_cell_angle_gamma  90.000 
 
_shelx_F_squared_multiplier     1.000 
 
loop_ 
 _refln_index_h 
 _refln_index_k 
 _refln_index_l 
 _refln_F_squared_calc 
 _refln_F_squared_meas 
 _refln_F_squared_sigma 
 _refln_observed_status 
   2   0   0    38330.98    34408.42    723.03 o 
   4   0   0    12170.46    11347.84    185.97 o 
   6   0   0       16.78       12.88      6.04 o 
   8   0   0     2217.64     2152.95     45.51 o 
   3   1   0     2724.23     2610.50     25.22 o 
   5   1   0     1108.18      953.01     14.17 o 
   7   1   0     2571.94     2508.87     32.99 o 
   9   1   0      569.42      614.89     19.26 o 
   2   2   0     4968.70     4927.52     64.66 o 
   4   2   0     3456.61     3107.27     32.37 o 
   6   2   0     1386.85     1357.40     21.58 o 
   8   2   0     1174.09     1176.02     25.04 o 
   1   3   0    16717.01    17666.12    169.56 o 
   3   3   0     2262.08     2104.65     24.86 o 
   5   3   0     4935.88     4864.21     62.90 o 
   7   3   0      213.22      253.80     15.60 o 
   9   3   0      210.67      201.93     16.69 o 
   0   4   0    39835.22    39018.23    689.58 o 
   2   4   0    15802.23    17046.43    206.04 o 
   4   4   0     2078.83     2237.26     28.81 o 
   6   4   0     4420.90     4444.78     61.92 o 
   8   4   0        7.37       12.71      8.09 o 
   1   5   0     1181.37     1115.32      8.26 o 
   3   5   0     4978.40     4797.20     41.50 o 
   5   5   0     2157.64     2295.65     31.08 o 
   7   5   0      488.30      554.77     23.49 o 
   9   5   0      155.41      139.47     11.99 o 
   0   6   0     1743.87     1778.13     46.09 o 
   2   6   0    12785.96    13056.49    152.59 o 
   4   6   0     1193.41     1214.60     12.54 o 
   6   6   0     1797.87     1768.50     28.29 o 
   8   6   0       43.94       44.13      5.67 o 
   1   7   0     1218.73     1124.53      9.22 o 
   3   7   0     3743.96     3818.44     40.18 o 
   5   7   0     3005.62     2998.93     35.40 o 
   7   7   0      520.92      508.32     11.21 o 
   9   7   0      168.04      185.81     11.67 o 
   0   8   0     1799.73     1406.71     18.08 o 
   2   8   0     6149.18     6423.04     54.98 o 
   4   8   0     3859.76     3695.05     53.04 o 
   6   8   0      336.35      327.13      7.15 o 
   8   8   0      412.04      420.88     10.85 o 
   1   9   0     3391.73     3187.48     25.44 o 
   3   9   0     4209.96     4400.01     47.57 o 
   5   9   0     4984.64     4859.08     76.00 o 
   7   9   0       75.62       71.48      5.44 o 
   0  10   0     5712.05     5347.83     75.14 o 
   2  10   0       93.45      116.19      3.88 o 
   4  10   0     8559.49     8812.50    106.72 o 
   6  10   0      110.86      131.44      7.24 o 
   8  10   0      244.26      272.14     15.28 o 
   1  11   0     4223.86     4217.81     37.41 o 
   3  11   0     1477.34     1469.50     16.94 o 
   5  11   0      895.82      888.79     11.91 o 
   7  11   0      195.57      204.35      8.49 o 
   0  12   0     5373.49     5037.14     66.89 o 
   2  12   0     1008.34     1012.58     11.68 o 
   4  12   0     1017.48      984.09     16.91 o 
   6  12   0      378.38      383.16      8.40 o 
   8  12   0      358.69      381.95     16.72 o 
   1  13   0     1689.51     1640.99     16.88 o 
   3  13   0     1505.33     1530.88     18.01 o 
   5  13   0      274.45      258.59      7.36 o 
   7  13   0     2495.16     2454.61     34.19 o 
   0  14   0     2274.19     2143.78     29.60 o 
   2  14   0     1987.52     2033.96     21.51 o 
   4  14   0      233.44      215.44     16.45 o 
   6  14   0     1199.43     1182.57     18.24 o 
   1  15   0     1048.20     1032.98     16.28 o 
   3  15   0      314.70      336.25     13.51 o 
   5  15   0      323.87      320.42     10.08 o 
   0  16   0       48.26       29.47      6.55 o 
   2  16   0     2770.56     2791.29     30.50 o 
   4  16   0        2.61        5.36      5.53 o 
   6  16   0      540.13      553.95     19.58 o 
   1  17   0      589.61      609.64     11.56 o 
   3  17   0      357.51      350.31     15.33 o 
   5  17   0      425.08      434.59     17.10 o 
   0  18   0      425.65      477.81     13.74 o 
   2  18   0      260.59      262.10      8.13 o 
   4  18   0      666.88      641.12     22.85 o 
   1  19   0      351.04      357.96      9.61 o 
   3  19   0      318.17      321.22     11.04 o 
   0  20   0      647.70      682.19     18.32 o 
   1   1   1     1287.21     1239.22      7.05 o 
   2   1   1     2957.78     2811.09     17.68 o 
   3   1   1     2825.36     2791.83     18.59 o 
   4   1   1     1013.77     1107.92      9.34 o 
   5   1   1     2328.89     2307.34     18.25 o 
   6   1   1       87.83       94.24      4.38 o 
   7   1   1        4.14        6.57      3.92 o 
   8   1   1       19.69       23.79      5.04 o 
   9   1   1        0.22        5.69      5.06 o 
   1   2   1     1110.61     1082.99      6.79 o 
   2   2   1     2784.13     2790.21     19.12 o 
   3   2   1      747.74      671.16      5.77 o 
   4   2   1     4369.30     4945.96     36.28 o 
   5   2   1      942.34      968.13      9.96 o 
   6   2   1      423.83      416.85      6.95 o 
   7   2   1      171.41      167.63      6.19 o 
   8   2   1      699.88      653.52     12.67 o 
   9   2   1       13.00       10.63      9.80 o 
   1   3   1      136.37      112.81      1.62 o 
   2   3   1      122.71      128.05      2.85 o 
   3   3   1     8260.60     8698.76     81.87 o 
   4   3   1      828.93      809.99      7.88 o 
   5   3   1     2978.21     3026.38     28.46 o 
   6   3   1     1581.45     1613.54     17.04 o 
   7   3   1      280.82      299.29      8.34 o 
   8   3   1      280.36      278.32     10.77 o 
   9   3   1        0.32       -0.41      4.59 o 
   1   4   1     1160.86     1190.65      6.21 o 
   2   4   1      115.02      150.14      2.56 o 
   3   4   1      203.70      226.43      3.20 o 
   4   4   1       39.38       51.66      3.22 o 
   5   4   1      721.83      677.54     11.72 o 
   6   4   1      355.21      367.73     10.40 o 
   7   4   1       21.63       17.09      4.91 o 
   8   4   1       52.12       60.77      6.49 o 
   9   4   1        5.44        8.71      6.62 o 
   1   5   1       27.80       35.28      1.42 o 
   2   5   1      507.24      540.46      5.41 o 
   3   5   1       60.13       65.82      2.14 o 
   4   5   1       33.21       31.32      2.14 o 
   5   5   1       82.51       88.13      4.59 o 
   6   5   1       42.25       41.78      4.85 o 
   7   5   1       87.68       71.63      5.81 o 
   8   5   1       15.45       24.77      5.75 o 
   9   5   1        0.04       -2.49      4.99 o 
   1   6   1     3302.79     3462.49     19.12 o 
   2   6   1      340.01      376.38      3.63 o 
   3   6   1      549.99      528.36      5.05 o 
   4   6   1     1033.89     1065.25      8.67 o 
   5   6   1      194.72      202.85      6.68 o 
   6   6   1        1.10        4.09      3.04 o 
   7   6   1      132.23      125.17      5.07 o 
   8   6   1      166.93      161.06      5.95 o 
   9   6   1        5.44        5.11      5.89 o 
   1   7   1     1735.05     1653.55      8.98 o 
   2   7   1      725.02      798.34      5.26 o 
   3   7   1     2967.54     2904.66     21.58 o 
   4   7   1      588.16      594.75      6.61 o 
   5   7   1      340.76      327.00      5.17 o 
   6   7   1      250.04      259.25      5.55 o 
   7   7   1      535.28      533.86      9.06 o 
   8   7   1       97.61       96.61      4.70 o 
   9   7   1       13.04        9.03      5.02 o 
   1   8   1     5534.00     6025.94     35.39 o 
   2   8   1      119.85      110.74      2.27 o 
   3   8   1     1990.88     1955.40     15.04 o 
   4   8   1      129.82      140.49      3.10 o 
   5   8   1      560.25      549.24      7.29 o 
   6   8   1      204.82      198.61      4.54 o 
   7   8   1       94.16      106.54      4.34 o 
   8   8   1      113.71      121.61      5.73 o 
   9   8   1       66.93       47.05     10.04 o 
   1   9   1       53.06       45.10      1.97 o 
   2   9   1      111.96      117.91      2.40 o 
   3   9   1      372.09      347.22      4.94 o 
   4   9   1        0.38        0.52      1.99 o 
   5   9   1       46.86       48.06      2.83 o 
   6   9   1        0.88        3.41      2.15 o 
   7   9   1      297.39      301.92      7.30 o 
   8   9   1        0.01       -3.23      3.23 o 
   1  10   1     1646.92     1824.12     11.89 o 
   2  10   1      665.37      709.73      5.78 o 
   3  10   1        1.37        5.08      2.13 o 
   4  10   1        0.45        2.36      2.67 o 
   5  10   1       25.97       29.71      2.62 o 
   6  10   1      102.34      105.54      4.59 o 
   7  10   1        6.58        4.47      2.68 o 
   8  10   1        0.05       -2.95      3.89 o 
   1  11   1     1759.87     1669.65     11.61 o 
   2  11   1       28.71       32.58      2.14 o 
   3  11   1      165.20      170.01      3.77 o 
   4  11   1      148.77      159.39      4.59 o 
   5  11   1       18.94       17.81      2.75 o 
   6  11   1      382.38      380.38      7.17 o 
   7  11   1      164.25      148.25      4.50 o 
   8  11   1       90.90       83.49      7.85 o 
   1  12   1      727.57      737.01      6.79 o 
   2  12   1      444.37      438.14      5.20 o 
   3  12   1       45.67       40.49      2.90 o 
   4  12   1      240.33      239.62      5.33 o 
   5  12   1       27.99       32.47      3.13 o 
   6  12   1       33.46       34.03      3.31 o 
   7  12   1       68.76       72.77      4.38 o 
   8  12   1       44.07       46.46      8.87 o 
   1  13   1      511.08      505.42      5.60 o 
   2  13   1      173.04      169.70      3.90 o 
   3  13   1       81.60       89.51      3.70 o 
   4  13   1       53.08       50.53      6.39 o 
   5  13   1       29.63       36.21      3.36 o 
   6  13   1        3.21        6.81      3.10 o 
   7  13   1      219.53      219.92      6.61 o 
   1  14   1       24.18       23.92      2.85 o 
   2  14   1       16.74       20.32      2.91 o 
   3  14   1       90.66       93.69      3.91 o 
   4  14   1       43.73       42.14      3.79 o 
   5  14   1       99.28      106.38      4.72 o 
   6  14   1       51.48       56.96      4.28 o 
   7  14   1        4.90        9.49      3.75 o 
   1  15   1      231.80      220.33      4.86 o 
   2  15   1      131.70      126.02      4.76 o 
   3  15   1        2.14        0.87      2.35 o 
   4  15   1       73.09       84.32      5.06 o 
   5  15   1       42.76       45.75      3.87 o 
   6  15   1        3.70        0.96      2.85 o 
   1  16   1      727.58      637.57      8.03 o 
   2  16   1       75.24       73.08      3.80 o 
   3  16   1      221.75      212.19      5.50 o 
   4  16   1       82.73       91.01      5.87 o 
   5  16   1       18.30       17.91      4.34 o 
   6  16   1        0.91       -0.11      3.08 o 
   1  17   1      411.17      410.53      6.70 o 
   2  17   1       27.32       25.09      3.27 o 
   3  17   1       66.79       80.84      4.52 o 
   4  17   1       23.31       32.50      5.47 o 
   5  17   1        6.35       12.75      4.22 o 
   1  18   1      126.10      144.09      4.91 o 
   2  18   1       14.95       13.75      3.22 o 
   3  18   1       63.08       77.77      4.71 o 
   4  18   1       47.64       54.55      5.94 o 
   1  19   1        1.69       -1.01      2.75 o 
   2  19   1        0.67       -0.41      2.68 o 
   3  19   1        4.84        4.74      3.61 o 
   1  20   1        3.61       -2.32      2.97 o 
   1   0   2    27608.41    25446.33    377.55 o 
   2   0   2    33269.99    30916.78    441.23 o 
   3   0   2      363.03      481.38      7.10 o 
   4   0   2      161.78      221.26      5.99 o 
   5   0   2     7322.65     7426.94     84.47 o 
   6   0   2        1.83        2.93      3.78 o 
   7   0   2       63.81       70.68      6.49 o 
   8   0   2      118.80      109.20     12.34 o 
   9   0   2     1012.25     1045.15     21.89 o 
   1   1   2       42.59       53.01      1.23 o 
   2   1   2      255.09      238.30      3.36 o 
   3   1   2     2662.59     2752.48     18.66 o 
   4   1   2     5921.01     5647.98     42.29 o 
   5   1   2      158.67      132.83      4.14 o 
   6   1   2      665.01      718.21      9.55 o 
   7   1   2      112.07       86.29      5.15 o 
   8   1   2     1540.92     1578.18     18.00 o 
   9   1   2       46.26       46.84     20.78 o 
   0   2   2     6825.89     7138.37     51.24 o 
   1   2   2     8800.97     9349.29     63.53 o 
   2   2   2      105.74      119.91      2.47 o 
   3   2   2     3355.86     3333.01     26.18 o 
   4   2   2      376.49      333.65      4.93 o 
   5   2   2     1979.67     1880.31     17.22 o 
   6   2   2      190.76      180.02      6.33 o 
   7   2   2     1117.80     1110.40     15.87 o 
   8   2   2       35.83       38.70      5.91 o 
   9   2   2      344.83      376.68     11.30 o 
   0   3   2    31944.95    31955.53    369.10 o 
   1   3   2     4467.73     4465.62     42.91 o 
   2   3   2     8407.26     8295.83     62.81 o 
   3   3   2      566.59      518.27      6.24 o 
   4   3   2     2431.56     2386.84     18.25 o 
   5   3   2       59.38       49.61      3.64 o 
   6   3   2     1337.56     1285.37     14.27 o 
   7   3   2      160.68      160.63      6.62 o 
   8   3   2      292.33      287.27      9.20 o 
   9   3   2        4.32        3.95      8.74 o 
   0   4   2    24858.29    25551.00    280.68 o 
   1   4   2     3915.02     3776.53     27.61 o 
   2   4   2     2001.58     1992.37     11.77 o 
   3   4   2    12068.18    12623.30    104.02 o 
   4   4   2        0.57        0.80      2.35 o 
   5   4   2      391.93      365.46      7.50 o 
   6   4   2      422.52      425.42      9.53 o 
   7   4   2     2102.13     2098.23     24.04 o 
   8   4   2       52.04       62.21      6.57 o 
   9   4   2       26.05       28.55      6.41 o 
   0   5   2      228.65      288.25      4.14 o 
   1   5   2       24.32       34.28      1.53 o 
   2   5   2    27834.08    29560.56    282.76 o 
   3   5   2       25.12       22.78      1.79 o 
   4   5   2      103.52      102.25      3.59 o 
   5   5   2        3.08        4.54      2.34 o 
   6   5   2     3475.54     3506.41     36.26 o 
   7   5   2      235.40      243.88      8.00 o 
   8   5   2       27.31       31.73      5.44 o 
   9   5   2        1.07        1.31      5.40 o 
   0   6   2     1794.44     1869.28     15.91 o 
   1   6   2     7224.04     7360.42     42.37 o 
   2   6   2     3682.57     3783.03     21.46 o 
   3   6   2     4411.83     4344.21     28.87 o 
   4   6   2        8.06        7.17      1.59 o 
   5   6   2     2465.56     2422.17     26.06 o 
   6   6   2       72.31       73.57      3.92 o 
   7   6   2      454.28      464.44      7.97 o 
   8   6   2        3.00        4.35      3.64 o 
   9   6   2       89.15       83.70      9.12 o 
   0   7   2      200.82      245.83      4.56 o 
   1   7   2      615.28      627.93      4.51 o 
   2   7   2     7413.38     7552.88     47.80 o 
   3   7   2      873.69      898.36      7.63 o 
   4   7   2     2570.69     2591.16     26.38 o 
   5   7   2      510.81      551.97      6.22 o 
   6   7   2     1673.99     1668.54     19.52 o 
   7   7   2        0.36       -0.45      2.22 o 
   8   7   2      111.14      123.84      4.83 o 
   9   7   2       23.52       13.86      4.76 o 
   0   8   2     5093.98     5676.50     47.95 o 
   1   8   2     2573.00     2448.88     13.66 o 
   2   8   2        4.92       17.00      1.47 o 
   3   8   2     3249.98     3279.77     24.70 o 
   4   8   2      436.54      427.54      6.55 o 
   5   8   2     2013.07     1988.71     16.02 o 
   6   8   2        8.14       13.56      2.39 o 
   7   8   2      157.70      170.64      5.70 o 
   8   8   2       30.90       27.12      3.94 o 
   9   8   2      262.82      273.50     10.05 o 
   0   9   2    14695.09    14980.04    150.72 o 
   1   9   2     1496.22     1525.88      9.66 o 
   2   9   2      211.51      237.09      3.07 o 
   3   9   2      235.03      224.02      3.95 o 
   4   9   2     8838.33     8689.59     79.12 o 
   5   9   2      145.93      145.20      3.71 o 
   6   9   2        4.42        4.16      2.17 o 
   7   9   2       64.89       62.94      3.90 o 
   8   9   2      434.29      417.64     10.12 o 
   0  10   2     1404.50     1542.81     14.04 o 
   1  10   2     1385.38     1265.65      8.43 o 
   2  10   2        5.92       13.86      1.92 o 
   3  10   2     2428.97     2459.15     16.64 o 
   4  10   2      485.54      481.67      6.20 o 
   5  10   2      940.24      950.95     10.53 o 
   6  10   2       28.20       32.07      2.77 o 
   7  10   2      190.72      201.08      6.47 o 
   8  10   2       93.67      105.73      6.72 o 
   0  11   2     7995.96     8190.84     77.14 o 
   1  11   2      619.39      620.70      5.41 o 
   2  11   2      169.64      172.98      3.21 o 
   3  11   2      312.73      296.73      4.90 o 
   4  11   2     2514.93     2502.02     19.79 o 
   5  11   2      102.23      105.32      3.80 o 
   6  11   2       31.31       31.42      3.10 o 
   7  11   2      225.18      215.68      5.28 o 
   8  11   2      609.62      619.36     12.21 o 
   0  12   2     1246.72     1217.51     12.32 o 
   1  12   2     2211.65     2207.49     14.42 o 
   2  12   2       21.10       23.62      2.22 o 
   3  12   2      725.79      733.93      7.90 o 
   4  12   2      283.96      277.77      7.35 o 
   5  12   2      764.32      763.90      8.81 o 
   6  12   2       38.27       41.64      3.53 o 
   7  12   2      332.99      346.08      7.71 o 
   0  13   2      326.04      325.77      7.45 o 
   1  13   2       64.65       77.58      3.15 o 
   2  13   2     3573.35     3611.19     24.50 o 
   3  13   2        2.78        0.07      2.23 o 
   4  13   2        4.75        5.66      3.41 o 
   5  13   2      227.61      227.93      5.52 o 
   6  13   2      995.46     1001.59     10.81 o 
   7  13   2       18.66       11.29      4.22 o 
   0  14   2      134.59      115.29      5.10 o 
   1  14   2     1642.90     1644.66     12.66 o 
   2  14   2      601.55      577.21      6.55 o 
   3  14   2      648.99      629.19      7.48 o 
   4  14   2       22.62       21.54      3.53 o 
   5  14   2      203.06      213.52      5.92 o 
   6  14   2        7.24        5.46      2.95 o 
   7  14   2      569.41      568.37     11.10 o 
   0  15   2       77.98       64.82      4.30 o 
   1  15   2       10.93       13.34      2.81 o 
   2  15   2     2653.85     2700.52     19.51 o 
   3  15   2       49.07       45.72      3.92 o 
   4  15   2        8.82        9.75      3.52 o 
   5  15   2       41.86       39.60      3.78 o 
   6  15   2      923.08      950.50     15.79 o 
   0  16   2      104.63       97.24      5.71 o 
   1  16   2      739.83      744.85      7.78 o 
   2  16   2       16.11       19.05      3.06 o 
   3  16   2      569.56      587.61      8.44 o 
   4  16   2        1.41        5.24      4.03 o 
   5  16   2      170.71      181.45      6.71 o 
   6  16   2       32.70       29.97      4.24 o 
   0  17   2      532.85      552.71     10.24 o 
   1  17   2       93.21       90.40      3.98 o 
   2  17   2      534.92      545.95      7.62 o 
   3  17   2        1.41       -1.03      2.83 o 
   4  17   2      249.62      274.27      8.88 o 
   5  17   2      125.97      116.65      6.81 o 
   0  18   2       47.84       33.13      5.41 o 
   1  18   2      416.40      452.22      7.41 o 
   2  18   2        0.55       -0.99      2.75 o 
   3  18   2      170.83      175.93      5.90 o 
   4  18   2      166.69      185.67      7.40 o 
   0  19   2      885.03      938.26     15.48 o 
   1  19   2       41.66       33.79      3.87 o 
   2  19   2       30.43       32.07      3.92 o 
   3  19   2        1.57       -0.22      3.40 o 
   0  20   2       69.30       42.66     11.19 o 
   1  20   2      221.50      244.33      6.17 o 
   1   1   3     4101.35     4656.38     47.92 o 
   2   1   3     5286.54     5249.60     41.17 o 
   3   1   3     3790.90     3828.16     25.71 o 
   4   1   3       41.67       25.30      2.78 o 
   5   1   3      296.41      275.09      5.32 o 
   6   1   3      349.42      359.90      6.35 o 
   7   1   3       64.08       58.10      4.38 o 
   8   1   3        8.72        8.83     11.14 o 
   9   1   3        0.01       -5.62      5.62 o 
   1   2   3    44715.82    41908.18    460.65 o 
   2   2   3     3017.31     3208.00     22.14 o 
   3   2   3     7185.85     7241.62     58.07 o 
   4   2   3     2508.74     2767.22     22.54 o 
   5   2   3     1195.76     1151.36     11.69 o 
   6   2   3      200.46      214.14      6.05 o 
   7   2   3      847.01      828.32     12.92 o 
   8   2   3       63.02       51.66      5.27 o 
   9   2   3      152.84      187.01     10.50 o 
   1   3   3     9979.23    10739.13     72.89 o 
   2   3   3       60.98       61.50      1.51 o 
   3   3   3     1758.47     1773.33     13.35 o 
   4   3   3      162.18      171.54      5.88 o 
   5   3   3      685.90      716.68      9.28 o 
   6   3   3      145.05      145.67      5.45 o 
   7   3   3       39.90       40.00      5.15 o 
   8   3   3        2.22        5.15      4.57 o 
   9   3   3       13.00       18.87      6.48 o 
   1   4   3      639.45      543.97      3.49 o 
   2   4   3        0.97        3.41      1.01 o 
   3   4   3      547.26      553.72      5.13 o 
   4   4   3      113.25      115.72      4.35 o 
   5   4   3      940.33      901.29     11.82 o 
   6   4   3      188.84      201.53      6.94 o 
   7   4   3        7.87       10.64      4.34 o 
   8   4   3        1.74        5.32      4.38 o 
   9   4   3      102.48      110.05      9.97 o 
   1   5   3      427.21      380.89      2.81 o 
   2   5   3        1.84        2.60      0.96 o 
   3   5   3      450.85      467.79      3.94 o 
   4   5   3     1148.58     1246.22      9.18 o 
   5   5   3        0.00        2.02      2.21 o 
   6   5   3      132.19      134.07      6.83 o 
   7   5   3       28.69       19.28      6.99 o 
   8   5   3       32.04       26.34      6.04 o 
   9   5   3        1.90        4.59      5.17 o 
   1   6   3     4235.28     4200.78     22.55 o 
   2   6   3       31.45       35.65      1.61 o 
   3   6   3      214.23      152.82      3.14 o 
   4   6   3       24.15       32.15      1.78 o 
   5   6   3       48.63       40.30      2.57 o 
   6   6   3      279.56      290.61      7.29 o 
   7   6   3      279.96      283.15      6.81 o 
   8   6   3        0.11        5.73      2.95 o 
   9   6   3       91.32       92.18      8.34 o 
   1   7   3     2108.83     2107.99     11.55 o 
   2   7   3        8.29        6.50      1.24 o 
   3   7   3        2.14        1.62      1.69 o 
   4   7   3      177.97      147.44      4.35 o 
   5   7   3      153.92      155.17      3.67 o 
   6   7   3      423.11      397.63      6.25 o 
   7   7   3        0.78        1.27      3.28 o 
   8   7   3       81.32       67.56      7.34 o 
   9   7   3       35.19       12.36      5.39 o 
   1   8   3      361.86      437.82      4.06 o 
   2   8   3      361.68      417.73      4.03 o 
   3   8   3      277.17      227.53      3.73 o 
   4   8   3        2.97        3.82      1.68 o 
   5   8   3     1204.61     1195.21     10.21 o 
   6   8   3      119.43      116.29      3.47 o 
   7   8   3       46.82       56.15      6.42 o 
   8   8   3        0.21        1.05      3.13 o 
   9   8   3       79.24       81.75      6.63 o 
   1   9   3     1096.07     1099.37      7.15 o 
   2   9   3       10.10       13.59      1.63 o 
   3   9   3       92.97       93.33      3.88 o 
   4   9   3      230.52      239.36      4.81 o 
   5   9   3       47.40       47.83      2.68 o 
   6   9   3       92.72       93.70      3.57 o 
   7   9   3        0.31        3.48      2.37 o 
   8   9   3       33.97       35.32      5.02 o 
   1  10   3       24.39       39.27      2.03 o 
   2  10   3       17.61       15.68      1.89 o 
   3  10   3      151.42      159.88      3.46 o 
   4  10   3      154.18      159.77      3.92 o 
   5  10   3        4.76        4.96      2.26 o 
   6  10   3      200.38      208.54      4.26 o 
   7  10   3        3.19        2.55      2.75 o 
   8  10   3       11.44       10.58      4.56 o 
   1  11   3       30.31       35.72      2.27 o 
   2  11   3      346.83      356.26      4.16 o 
   3  11   3      151.57      148.08      3.61 o 
   4  11   3     1317.93     1304.26     12.85 o 
   5  11   3        1.93        6.82      2.70 o 
   6  11   3     1281.10     1301.20     12.17 o 
   7  11   3        9.49        4.26      3.32 o 
   8  11   3      282.79      261.09      8.87 o 
   1  12   3     1422.23     1373.37     10.30 o 
   2  12   3      381.53      390.50      4.90 o 
   3  12   3     1560.38     1454.72     11.88 o 
   4  12   3       68.47       63.48      3.57 o 
   5  12   3     1127.33     1124.39     12.44 o 
   6  12   3        0.04        2.11      2.09 o 
   7  12   3       17.59       16.28      4.69 o 
   1  13   3      329.66      343.83      4.96 o 
   2  13   3        0.29        1.08      1.96 o 
   3  13   3       94.94      100.27      3.90 o 
   4  13   3        0.18        1.48      2.62 o 
   5  13   3       35.26       37.48      3.77 o 
   6  13   3       55.18       65.19      4.76 o 
   7  13   3        1.13        2.66      3.09 o 
   1  14   3      114.81      104.33      3.73 o 
   2  14   3        7.95        6.38      2.47 o 
   3  14   3       88.88       93.30      4.39 o 
   4  14   3      118.10      123.74      5.17 o 
   5  14   3       87.21       97.93      5.06 o 
   6  14   3       35.24       32.25      4.31 o 
   7  14   3       13.55        4.18      3.43 o 
   1  15   3       30.89       31.40      2.90 o 
   2  15   3       19.63       19.92      2.76 o 
   3  15   3       29.49       27.80      3.05 o 
   4  15   3        9.61       10.10      4.11 o 
   5  15   3        3.79        0.61      2.84 o 
   6  15   3       17.35       13.08      3.93 o 
   1  16   3       37.83       41.42      3.11 o 
   2  16   3       52.53       45.17      3.27 o 
   3  16   3      117.87      121.63      4.56 o 
   4  16   3       37.55       36.14      4.87 o 
   5  16   3       97.38       94.55      4.87 o 
   6  16   3       15.08       10.02      3.41 o 
   1  17   3       40.19       41.16      3.41 o 
   2  17   3       26.15       27.89      3.37 o 
   3  17   3       93.21      100.22      5.34 o 
   4  17   3        9.28        7.90      3.99 o 
   5  17   3       44.88       35.33      4.66 o 
   1  18   3      138.77      131.32      4.96 o 
   2  18   3        6.61        6.98      2.88 o 
   3  18   3      118.29      134.58      5.63 o 
   4  18   3        5.50        1.50      4.03 o 
   1  19   3       16.23       10.48      3.18 o 
   2  19   3        0.01       -1.33      2.58 o 
   3  19   3        5.41        2.74      3.35 o 
   1  20   3        7.32        8.40      3.72 o 
   0   0   4     3040.73     2965.39     30.99 o 
   1   0   4       14.91       12.48      1.17 o 
   2   0   4     3796.26     3487.24     32.40 o 
   3   0   4     7031.92     6912.38     73.82 o 
   4   0   4     7882.33     7987.78     87.86 o 
   5   0   4      364.92      385.77      9.08 o 
   6   0   4        3.82        7.01      4.50 o 
   7   0   4        4.44        5.09      4.49 o 
   8   0   4     1443.46     1504.22     24.47 o 
   9   0   4       89.39      115.22     18.33 o 
   0   1   4      380.51      422.02      4.96 o 
   1   1   4     6176.47     6356.57     58.55 o 
   2   1   4     3453.16     3435.52     22.91 o 
   3   1   4     3504.74     3454.27     24.62 o 
   4   1   4     8169.07     8183.28     68.80 o 
   5   1   4     2229.21     2251.80     19.21 o 
   6   1   4       20.42       19.96      3.45 o 
   7   1   4      157.25      166.68      7.32 o 
   8   1   4      137.26      164.27      6.87 o 
   9   1   4      348.39      365.30     11.17 o 
   0   2   4     7726.07     8230.42     70.59 o 
   1   2   4      289.51      303.04      2.20 o 
   2   2   4     2159.30     2290.86     21.55 o 
   3   2   4     2081.34     2057.56     15.11 o 
   4   2   4     5496.81     5531.22     44.02 o 
   5   2   4      244.38      269.23      5.36 o 
   6   2   4      633.34      628.60      8.82 o 
   7   2   4      332.81      322.96      7.41 o 
   8   2   4      358.54      407.68     10.22 o 
   9   2   4      118.15      154.90      9.69 o 
   0   3   4    18024.25    18648.29    183.71 o 
   1   3   4      392.78      379.77      3.39 o 
   2   3   4     8595.99     9033.34     67.04 o 
   3   3   4     6748.63     6488.72     50.19 o 
   4   3   4       98.42      125.55      3.86 o 
   5   3   4     2378.77     2345.12     19.76 o 
   6   3   4      471.94      479.08      8.78 o 
   7   3   4      635.82      651.56     10.32 o 
   8   3   4      187.14      172.74      8.82 o 
   9   3   4      127.57      144.99     10.77 o 
   0   4   4      105.99      113.77      2.47 o 
   1   4   4     2745.07     2761.35     19.46 o 
   2   4   4    31766.62    32889.20    324.61 o 
   3   4   4      636.13      553.07      5.61 o 
   4   4   4       24.99       39.99      6.68 o 
   5   4   4      683.51      656.78      9.41 o 
   6   4   4     2993.27     3008.31     31.29 o 
   7   4   4      597.35      601.51     17.72 o 
   8   4   4       62.27       66.38      7.17 o 
   9   4   4       25.24       28.17      7.27 o 
   0   5   4        7.71       14.66      1.79 o 
   1   5   4     5929.94     6316.74     56.03 o 
   2   5   4    12251.07    12857.11     97.67 o 
   3   5   4     8406.17     8967.22    100.14 o 
   4   5   4       48.13       63.98      2.28 o 
   5   5   4       15.89        9.16      2.39 o 
   6   5   4     1150.43     1159.85     15.12 o 
   7   5   4     2567.84     2564.20     28.77 o 
   8   5   4       38.97       44.19      6.04 o 
   9   5   4        2.33        9.16      5.58 o 
   0   6   4     4266.36     4406.50     33.47 o 
   1   6   4     3883.25     3715.88     19.43 o 
   2   6   4     7442.49     7173.94     59.80 o 
   3   6   4     1836.90     1814.18     11.30 o 
   4   6   4       17.32       13.30      1.33 o 
   5   6   4      829.33      817.05      7.59 o 
   6   6   4     2626.91     2603.84     25.93 o 
   7   6   4       85.62       86.98      4.12 o 
   8   6   4       81.09       70.75      5.21 o 
   9   6   4        0.58       -5.80      5.80 o 
   0   7   4      577.39      576.54      5.58 o 
   1   7   4     7345.83     7255.15     43.22 o 
   2   7   4     1386.98     1336.55     12.38 o 
   3   7   4     2721.50     2533.89     18.96 o 
   4   7   4     1195.83     1223.76      9.24 o 
   5   7   4       17.98       19.52      2.35 o 
   6   7   4      556.13      542.48      7.02 o 
   7   7   4     1065.40     1032.46     17.75 o 
   8   7   4       14.32       21.35      4.36 o 
   9   7   4      203.81      230.16     10.32 o 
   0   8   4    10903.74    11465.99    107.85 o 
   1   8   4     2368.00     2601.25     15.73 o 
   2   8   4       97.53       80.27      2.12 o 
   3   8   4       20.24       19.74      3.19 o 
   4   8   4     2179.63     2180.05     15.03 o 
   5   8   4      412.33      414.72      5.22 o 
   6   8   4      384.33      385.52      5.48 o 
   7   8   4       62.69       58.14      5.47 o 
   8   8   4      386.25      378.88     10.45 o 
   0   9   4     3854.86     3834.53     31.29 o 
   1   9   4     2767.12     2839.75     16.64 o 
   2   9   4       89.10       89.87      2.41 o 
   3   9   4       39.28       29.16      2.59 o 
   4   9   4      266.75      253.61      4.60 o 
   5   9   4     2025.54     2038.90     16.34 o 
   6   9   4      107.69      108.62      3.17 o 
   7   9   4       69.21       72.07      5.26 o 
   8   9   4      222.53      220.45      7.78 o 
   0  10   4     3033.71     2968.25     25.19 o 
   1  10   4      839.36      821.59      6.50 o 
   2  10   4      591.98      619.19      5.60 o 
   3  10   4       45.76       50.06      2.59 o 
   4  10   4     2555.20     2529.48     19.87 o 
   5  10   4      363.64      361.48      6.10 o 
   6  10   4        1.94        1.67      2.41 o 
   7  10   4      132.71      135.68     11.92 o 
   8  10   4      815.27      816.48     14.34 o 
   0  11   4     3308.23     3408.93     29.85 o 
   1  11   4      773.06      794.77      6.66 o 
   2  11   4       32.43       27.31      2.16 o 
   3  11   4     1371.62     1380.22     11.88 o 
   4  11   4      146.47      139.86      4.40 o 
   5  11   4     1209.33     1243.20     11.94 o 
   6  11   4       51.21       47.22      2.95 o 
   7  11   4      101.12      101.36      9.14 o 
   8  11   4      210.09      208.81      7.48 o 
   0  12   4     2398.56     2348.89     21.74 o 
   1  12   4      113.24      106.25      2.95 o 
   2  12   4      280.41      292.31      4.44 o 
   3  12   4     1099.41     1098.53     10.38 o 
   4  12   4     1739.39     1730.08     15.79 o 
   5  12   4      110.04      110.94      4.26 o 
   6  12   4      147.81      156.84      5.30 o 
   7  12   4      117.97      116.41     13.01 o 
   0  13   4       80.36       77.11      4.14 o 
   1  13   4     1099.42     1061.42      8.62 o 
   2  13   4      273.13      279.09      4.74 o 
   3  13   4      873.39      868.12      8.71 o 
   4  13   4      704.54      705.48      8.67 o 
   5  13   4      766.84      740.25      9.93 o 
   6  13   4       56.94       67.66      4.13 o 
   7  13   4       74.75       87.91      4.83 o 
   0  14   4       52.80       33.90      3.94 o 
   1  14   4      146.58      165.85      4.00 o 
   2  14   4     2797.89     2772.10     19.44 o 
   3  14   4     1092.31     1068.03     10.39 o 
   4  14   4      197.57      196.15      5.40 o 
   5  14   4       11.68        8.97      2.92 o 
   6  14   4      541.76      557.85      8.74 o 
   7  14   4      102.53       99.94      5.37 o 
   0  15   4        2.29       -0.64      3.19 o 
   1  15   4      560.91      581.67      6.55 o 
   2  15   4      723.27      752.40      8.20 o 
   3  15   4      876.92      892.54     10.66 o 
   4  15   4      145.30      146.02      5.71 o 
   5  15   4       74.79       78.78      4.73 o 
   6  15   4      143.85      160.72      5.51 o 
   0  16   4      403.17      391.15      8.70 o 
   1  16   4      281.74      275.40      5.44 o 
   2  16   4      687.92      708.05      8.12 o 
   3  16   4       82.42       95.22      4.62 o 
   4  16   4      126.47      122.50      5.86 o 
   5  16   4       77.89       69.93      4.60 o 
   0  17   4      154.19      152.04      6.36 o 
   1  17   4      393.93      413.95      6.33 o 
   2  17   4      188.42      175.22      4.97 o 
   3  17   4      187.79      200.03      6.22 o 
   4  17   4       38.25       33.54      5.47 o 
   5  17   4      309.21      288.95     23.65 o 
   0  18   4     1273.94     1247.95     18.30 o 
   1  18   4       82.26       62.96      5.44 o 
   2  18   4        4.28        6.13      2.82 o 
   3  18   4       39.79       46.15      4.18 o 
   4  18   4      373.86      415.48     12.47 o 
   0  19   4      232.87      231.68      8.56 o 
   1  19   4      331.58      337.49      6.62 o 
   2  19   4        0.59        0.71      2.51 o 
   3  19   4       27.57       19.29      4.15 o 
   0  20   4      822.28      826.70     15.71 o 
   1  20   4       29.83       26.68      3.87 o 
   1   1   5      476.42      435.13      3.04 o 
   2   1   5      330.58      353.77      3.06 o 
   3   1   5        9.50        8.63      1.83 o 
   4   1   5     2256.53     2320.26     18.07 o 
   5   1   5       33.03       42.11      3.30 o 
   6   1   5        4.38       -0.97      2.73 o 
   7   1   5      141.13      149.55      5.59 o 
   8   1   5      194.39      203.66      8.63 o 
   9   1   5      204.79      205.07      9.99 o 
   1   2   5       99.86      104.66      1.87 o 
   2   2   5     6920.38     7678.51     81.62 o 
   3   2   5      312.70      314.40      4.01 o 
   4   2   5     2391.49     2408.63     19.46 o 
   5   2   5      283.71      285.68      5.39 o 
   6   2   5      831.96      822.08     10.50 o 
   7   2   5       10.79       11.90      4.26 o 
   8   2   5      100.62      103.25      7.06 o 
   9   2   5       42.18       31.48      9.49 o 
   1   3   5    14860.11    16193.52    123.93 o 
   2   3   5      349.01      366.87      3.40 o 
   3   3   5      844.40      716.46      6.40 o 
   4   3   5      113.42      136.15      3.95 o 
   5   3   5      136.56      123.73      4.46 o 
   6   3   5      783.47      785.55     11.12 o 
   7   3   5      296.19      296.67      7.97 o 
   8   3   5        8.09        9.83      4.31 o 
   9   3   5      293.31      311.52     13.17 o 
   1   4   5     1966.93     2114.84     12.56 o 
   2   4   5     1304.78     1325.37      7.89 o 
   3   4   5      309.50      308.67      4.28 o 
   4   4   5       31.05       36.34      1.50 o 
   5   4   5      167.93      160.91      5.35 o 
   6   4   5      448.68      449.72     22.20 o 
   7   4   5      159.62      151.61      7.62 o 
   8   4   5        6.81        5.38      5.27 o 
   9   4   5        0.04       -1.71      4.83 o 
   1   5   5     3615.78     3884.35     28.22 o 
   2   5   5      279.39      280.67      3.49 o 
   3   5   5        0.08        1.99      1.71 o 
   4   5   5       40.75       46.13      3.01 o 
   5   5   5        1.91        2.65      1.95 o 
   6   5   5      146.52      160.87      6.81 o 
   7   5   5        7.55        7.74      2.76 o 
   8   5   5        8.88        4.99      2.90 o 
   9   5   5        0.00       -2.70      5.49 o 
   1   6   5       57.57       58.36      1.45 o 
   2   6   5      135.80      169.53      2.58 o 
   3   6   5       35.47       34.56      1.91 o 
   4   6   5      129.97      127.97      2.35 o 
   5   6   5       13.06       16.83      2.27 o 
   6   6   5      541.11      541.67      7.69 o 
   7   6   5        7.76        4.38      2.47 o 
   8   6   5       63.18       67.40      5.54 o 
   9   6   5        3.86        0.56      6.95 o 
   1   7   5     8944.93     9288.76     57.74 o 
   2   7   5       28.09       30.79      1.25 o 
   3   7   5     4565.26     4508.58     31.80 o 
   4   7   5      265.85      262.39      4.59 o 
   5   7   5     1966.62     1950.87     18.90 o 
   6   7   5      492.17      507.23      7.27 o 
   7   7   5      187.65      176.95      4.41 o 
   8   7   5       11.94       11.69      4.34 o 
   9   7   5       18.01       13.57      4.78 o 
   1   8   5       12.23       10.88      1.34 o 
   2   8   5        1.98        3.97      1.48 o 
   3   8   5        5.37        6.03      2.00 o 
   4   8   5      130.87      128.93      3.43 o 
   5   8   5      240.72      240.28      3.37 o 
   6   8   5      128.73      129.74      3.81 o 
   7   8   5      173.84      160.25      9.62 o 
   8   8   5        3.56        5.91      4.03 o 
   1   9   5     2562.62     2579.45     15.41 o 
   2   9   5        0.90        0.70      1.23 o 
   3   9   5      215.06      221.91      3.65 o 
   4   9   5        0.11        3.11      2.18 o 
   5   9   5       62.86       52.31      3.64 o 
   6   9   5        5.10        7.23      1.83 o 
   7   9   5      132.65      151.61      5.27 o 
   8   9   5        0.15       -1.27      3.83 o 
   1  10   5      146.80      151.85      4.71 o 
   2  10   5      781.72      816.44      7.04 o 
   3  10   5       41.64       37.24      2.28 o 
   4  10   5       16.89       18.30      2.62 o 
   5  10   5       23.37       23.24      2.87 o 
   6  10   5      234.91      247.04      6.76 o 
   7  10   5        3.02        2.43      2.77 o 
   8  10   5        4.26        7.18      5.70 o 
   1  11   5     1539.91     1485.32     10.07 o 
   2  11   5      301.84      306.10      3.75 o 
   3  11   5     2825.82     2824.87     20.48 o 
   4  11   5      232.81      240.98      4.71 o 
   5  11   5     2003.95     1983.08     16.58 o 
   6  11   5       64.22       64.19      4.73 o 
   7  11   5       15.32       14.41      3.62 o 
   8  11   5       20.48       15.28      5.03 o 
   1  12   5     1159.26     1133.71      8.32 o 
   2  12   5      371.91      375.32      4.39 o 
   3  12   5      457.39      479.29      6.78 o 
   4  12   5      102.91      106.36      4.28 o 
   5  12   5        1.08        1.01      3.16 o 
   6  12   5      105.41      116.98      7.45 o 
   7  12   5       37.62       28.67      4.72 o 
   1  13   5      902.32      927.77      7.74 o 
   2  13   5       74.75       86.96      3.11 o 
   3  13   5      894.62      888.69      8.52 o 
   4  13   5        2.16        1.83      2.18 o 
   5  13   5      597.07      588.91      8.56 o 
   6  13   5        2.82        1.00      2.67 o 
   7  13   5       69.62       67.69      7.06 o 
   1  14   5        3.83        5.65      2.12 o 
   2  14   5       69.97       68.39      3.16 o 
   3  14   5       15.97       14.98      2.54 o 
   4  14   5        2.32        0.80      2.45 o 
   5  14   5        5.95        8.28      3.21 o 
   6  14   5        0.70        0.87      2.60 o 
   1  15   5       12.56       11.54      2.33 o 
   2  15   5       18.36       12.92      2.71 o 
   3  15   5      161.21      166.98      7.93 o 
   4  15   5       17.30       18.32      2.84 o 
   5  15   5       94.91       82.53      8.00 o 
   6  15   5        0.58        6.05      4.63 o 
   1  16   5       31.54       30.76      2.96 o 
   2  16   5       21.55       21.83      2.61 o 
   3  16   5       10.09        6.10      2.65 o 
   4  16   5        9.78       11.03      3.13 o 
   5  16   5        7.61        3.50      4.45 o 
   1  17   5      155.88      175.55      4.83 o 
   2  17   5       26.06       26.42      3.01 o 
   3  17   5      372.65      374.22      7.59 o 
   4  17   5        0.86        8.80      4.72 o 
   5  17   5      198.35      196.38      8.99 o 
   1  18   5        1.73        0.34      2.43 o 
   2  18   5        9.02        3.91      2.64 o 
   3  18   5        8.59        6.61      3.19 o 
   4  18   5        1.58        4.54      4.70 o 
   1  19   5       38.69       35.34      3.74 o 
   2  19   5        0.22        1.01      2.71 o 
   0   0   6    23912.80    23076.30    425.66 o 
   1   0   6      466.63      479.62      5.98 o 
   2   0   6     2774.58     2990.86     29.29 o 
   3   0   6     9415.05     9556.49    153.58 o 
   4   0   6    13688.14    13711.75    263.65 o 
   5   0   6     4918.39     4751.86     94.17 o 
   6   0   6       42.99       35.43      7.46 o 
   7   0   6        3.29        8.91      5.08 o 
   8   0   6      269.72      281.61     16.24 o 
   9   0   6       87.27      105.02     31.01 o 
   0   1   6    14184.37    14524.04    186.94 o 
   1   1   6     2535.31     2445.75     13.60 o 
   2   1   6     1451.16     1521.47      8.54 o 
   3   1   6     1499.94     1435.57      9.54 o 
   4   1   6    11453.25    11516.46    105.08 o 
   5   1   6     4347.73     4312.51     38.30 o 
   6   1   6       29.37       31.55      3.55 o 
   7   1   6       92.22       88.38      6.69 o 
   8   1   6      229.72      249.15      9.04 o 
   9   1   6      498.67      513.91     17.51 o 
   0   2   6       13.84       22.80      1.82 o 
   1   2   6     4281.95     4318.24     49.73 o 
   2   2   6     6135.27     6477.60     77.97 o 
   3   2   6     4262.93     4269.52     26.52 o 
   4   2   6     3375.68     3310.22     27.18 o 
   5   2   6     1181.15     1192.47     12.89 o 
   6   2   6      234.89      274.77      6.42 o 
   7   2   6      184.26      169.05      7.12 o 
   8   2   6      315.46      333.97      8.68 o 
   9   2   6       86.44       79.89     14.04 o 
   0   3   6      384.46      468.12      5.01 o 
   1   3   6     2957.17     2796.28     17.72 o 
   2   3   6     2290.73     2227.02     13.02 o 
   3   3   6     1931.46     1966.73     17.40 o 
   4   3   6      323.67      286.02      4.66 o 
   5   3   6     1756.62     1735.95     16.23 o 
   6   3   6     1562.19     1573.01     17.64 o 
   7   3   6      487.22      490.00      9.79 o 
   8   3   6      185.95      192.83      7.18 o 
   9   3   6       26.07       21.62      6.17 o 
   0   4   6     5780.15     6512.18     79.93 o 
   1   4   6     7899.04     8251.61     54.09 o 
   2   4   6     2821.67     2619.54     19.51 o 
   3   4   6      462.36      351.96      3.99 o 
   4   4   6      479.78      459.35      7.14 o 
   5   4   6        5.34        8.13      2.78 o 
   6   4   6     2079.49     2091.26     21.16 o 
   7   4   6     1114.11     1140.44     17.10 o 
   8   4   6       26.03       27.42      5.43 o 
   9   4   6       77.21       66.99     19.97 o 
   0   5   6       29.39       39.93      1.66 o 
   1   5   6     3535.30     3821.53     23.11 o 
   2   5   6     5829.00     5808.42    101.59 o 
   3   5   6     2673.72     2528.65     16.89 o 
   4   5   6      268.07      263.54      4.34 o 
   5   5   6      139.08      148.94      4.07 o 
   6   5   6     2177.14     2177.28     19.61 o 
   7   5   6     1171.91     1160.57     14.57 o 
   8   5   6       28.58       19.76      5.18 o 
   9   5   6       28.77       27.49      6.37 o 
   0   6   6     6289.75     6352.45     51.00 o 
   1   6   6      238.75      254.27      2.56 o 
   2   6   6     2188.79     1987.28     11.32 o 
   3   6   6      868.73      819.62      6.42 o 
   4   6   6       31.34       32.37      1.97 o 
   5   6   6      207.65      218.76      3.68 o 
   6   6   6     1505.91     1455.79     13.01 o 
   7   6   6      842.22      841.70     10.44 o 
   8   6   6       62.13       50.86      5.46 o 
   9   6   6       84.04       93.75      7.89 o 
   0   7   6     5251.22     5421.64     44.35 o 
   1   7   6     5226.17     5142.19     29.15 o 
   2   7   6     3268.00     3361.38     18.27 o 
   3   7   6      308.98      288.37      3.45 o 
   4   7   6       34.47       35.68      2.08 o 
   5   7   6      108.20      102.69      3.63 o 
   6   7   6      609.64      612.44      7.07 o 
   7   7   6      797.56      746.06     13.47 o 
   8   7   6      142.86      147.22     15.21 o 
   0   8   6     6310.43     6502.51     55.48 o 
   1   8   6     2347.72     2312.77     13.25 o 
   2   8   6      778.60      779.45      6.39 o 
   3   8   6      472.79      481.32      4.91 o 
   4   8   6      491.48      492.08      5.41 o 
   5   8   6     1518.15     1545.27     13.09 o 
   6   8   6      265.68      269.79      6.16 o 
   7   8   6      143.41      149.47      6.45 o 
   8   8   6      424.53      441.92     24.58 o 
   0   9   6     6014.86     6053.65     52.61 o 
   1   9   6     2339.02     2242.47     13.48 o 
   2   9   6      490.60      500.08      4.46 o 
   3   9   6      127.99      137.50      2.92 o 
   4   9   6      781.18      763.14      7.11 o 
   5   9   6      920.68      913.41      9.23 o 
   6   9   6      129.96      130.62      4.58 o 
   7   9   6      148.11      155.52      7.28 o 
   8   9   6      602.19      633.78     12.64 o 
   0  10   6     7793.40     7700.17     70.45 o 
   1  10   6     4812.62     4773.98     29.56 o 
   2  10   6       86.49       82.65      2.42 o 
   3  10   6       92.36       96.70      2.93 o 
   4  10   6     2158.64     2165.68     17.73 o 
   5  10   6      884.42      851.46      9.30 o 
   6  10   6       42.89       41.73      4.25 o 
   7  10   6       50.47       41.01      6.79 o 
   8  10   6      364.20      377.43      9.55 o 
   0  11   6     2002.22     2047.76     19.92 o 
   1  11   6     1090.36     1156.59      8.30 o 
   2  11   6      192.49      193.15      3.86 o 
   3  11   6      288.66      283.55      4.40 o 
   4  11   6     1699.64     1675.79     15.65 o 
   5  11   6     1393.64     1371.50     12.68 o 
   6  11   6       73.72       73.57      5.61 o 
   7  11   6       15.14       12.02      3.75 o 
   0  12   6       33.54       49.51      3.89 o 
   1  12   6      416.96      452.82      5.25 o 
   2  12   6     1977.44     2046.56     14.84 o 
   3  12   6      980.51      983.05      9.05 o 
   4  12   6      603.80      609.59      7.52 o 
   5  12   6      170.64      175.70      4.80 o 
   6  12   6      116.58      116.03      5.99 o 
   7  12   6      102.98      109.16     12.82 o 
   0  13   6       19.84       25.85      3.22 o 
   1  13   6      198.71      190.61      3.99 o 
   2  13   6      675.36      684.93      6.86 o 
   3  13   6     2009.41     2012.05     16.11 o 
   4  13   6      887.93      879.53      9.07 o 
   5  13   6       46.41       52.82      3.76 o 
   6  13   6       92.41       85.76      6.07 o 
   7  13   6      182.69      181.66     21.41 o 
   0  14   6       93.60       85.00      4.10 o 
   1  14   6        2.42        4.46      1.95 o 
   2  14   6     2058.78     2054.12     14.79 o 
   3  14   6     1379.76     1360.03     11.98 o 
   4  14   6       94.83      102.49      4.08 o 
   5  14   6      118.18      126.56      4.48 o 
   6  14   6      420.26      416.20     11.30 o 
   0  15   6        2.28        2.73      3.02 o 
   1  15   6      194.33      191.75      3.85 o 
   2  15   6      769.44      781.83      8.18 o 
   3  15   6      682.29      686.97      7.96 o 
   4  15   6       33.40       29.73      3.04 o 
   5  15   6      141.68      141.01      8.04 o 
   6  15   6      255.52      268.61     10.51 o 
   0  16   6        2.44       -2.31      3.18 o 
   1  16   6      181.26      175.57      4.26 o 
   2  16   6      895.51      870.46      8.51 o 
   3  16   6      347.31      347.41      6.36 o 
   4  16   6       46.19       41.52      5.36 o 
   5  16   6       94.42       86.83      7.91 o 
   0  17   6      330.22      343.68      7.52 o 
   1  17   6      169.19      176.65      5.28 o 
   2  17   6      157.65      159.81      4.26 o 
   3  17   6      322.44      299.38     10.48 o 
   4  17   6       98.79       99.11      7.01 o 
   0  18   6      428.31      389.03      8.81 o 
   1  18   6      337.61      324.31      5.79 o 
   2  18   6       63.60       71.90      5.52 o 
   3  18   6       48.66       42.02      8.06 o 
   0  19   6      516.54      485.00     10.06 o 
   1  19   6      153.39      151.72      5.68 o 
   2  19   6        4.80        3.45      3.74 o 
   1   1   7      342.35      317.78      2.38 o 
   2   1   7       57.76       63.80      1.41 o 
   3   1   7      488.58      491.47      4.14 o 
   4   1   7      314.67      307.52      3.58 o 
   5   1   7      132.07      127.56      4.48 o 
   6   1   7     3197.47     3132.45     28.45 o 
   7   1   7       29.35       44.64      5.33 o 
   8   1   7       21.48       23.65      4.82 o 
   9   1   7       16.96        2.56      7.37 o 
   1   2   7    38730.24    39323.26    407.95 o 
   2   2   7      487.57      571.86      5.25 o 
   3   2   7     3762.73     3774.41     22.75 o 
   4   2   7       80.95      109.01      3.23 o 
   5   2   7      713.99      710.03      8.98 o 
   6   2   7       31.57       22.70      3.99 o 
   7   2   7      510.71      527.55      8.84 o 
   8   2   7        1.44        0.73      3.50 o 
   9   2   7      103.59       63.65     19.83 o 
   1   3   7     1275.42     1382.87      8.97 o 
   2   3   7     3525.52     4021.42     41.85 o 
   3   3   7      618.39      698.67      7.27 o 
   4   3   7      721.64      787.59      6.70 o 
   5   3   7       74.04       85.54      3.88 o 
   6   3   7      545.46      566.23      9.16 o 
   7   3   7        1.21        1.21      3.48 o 
   8   3   7       60.81       56.05      6.08 o 
   9   3   7        8.30        9.05     10.38 o 
   1   4   7     2117.89     2168.02     13.08 o 
   2   4   7       69.36       90.01      2.78 o 
   3   4   7      551.08      468.67      4.68 o 
   4   4   7       68.50       69.51      2.93 o 
   5   4   7       33.34       37.42      1.78 o 
   6   4   7      253.83      261.01      7.66 o 
   7   4   7      366.72      358.51      8.85 o 
   8   4   7        7.81        0.24      4.36 o 
   9   4   7       41.07       39.28      7.91 o 
   1   5   7      354.16      400.04      4.06 o 
   2   5   7       35.73       41.74      3.45 o 
   3   5   7       63.55       67.72      1.81 o 
   4   5   7      116.17      134.28      4.48 o 
   5   5   7      146.30      152.18      4.07 o 
   6   5   7      210.94      209.54      3.84 o 
   7   5   7       21.95       20.84      3.06 o 
   8   5   7       31.18       28.43      4.79 o 
   9   5   7        2.12        3.87      5.36 o 
   1   6   7     2757.57     2853.37     17.77 o 
   2   6   7       53.99       75.80      3.57 o 
   3   6   7     2637.08     2908.55     18.93 o 
   4   6   7       21.51       19.34      1.69 o 
   5   6   7      845.00      837.67      9.35 o 
   6   6   7       11.18        2.50      2.90 o 
   7   6   7      101.03      102.86      5.41 o 
   8   6   7        6.91       13.44      4.76 o 
   9   6   7       14.71       11.26      5.03 o 
   1   7   7      541.71      572.78      3.65 o 
   2   7   7      322.91      331.62      3.16 o 
   3   7   7       79.93       84.62      2.10 o 
   4   7   7      847.39      870.21      7.71 o 
   5   7   7        0.06        4.79      2.51 o 
   6   7   7      335.99      313.11      6.40 o 
   7   7   7        0.61       -0.12      2.45 o 
   8   7   7      460.18      468.11     10.42 o 
   1   8   7     2777.26     2796.99     15.98 o 
   2   8   7      112.48      111.38      2.90 o 
   3   8   7     2671.30     2681.59     18.54 o 
   4   8   7        6.56        4.08      1.51 o 
   5   8   7      141.04      143.91      3.82 o 
   6   8   7       79.30       67.54      3.80 o 
   7   8   7      486.50      454.82      8.04 o 
   8   8   7        2.66        1.16      3.73 o 
   1   9   7      527.50      534.01      4.49 o 
   2   9   7       38.09       42.53      2.14 o 
   3   9   7        1.47        3.11      1.65 o 
   4   9   7        6.01        8.28      1.90 o 
   5   9   7       47.84       50.37      3.01 o 
   6   9   7        0.88        0.53      2.22 o 
   7   9   7       15.17       12.47      2.90 o 
   8   9   7        0.07        2.55      3.45 o 
   1  10   7      675.71      620.00      5.56 o 
   2  10   7        6.59        8.67      1.60 o 
   3  10   7       86.09       92.77      3.24 o 
   4  10   7       40.10       51.35      2.68 o 
   5  10   7       95.10       88.92      3.39 o 
   6  10   7       24.34       21.09      3.35 o 
   7  10   7       20.83       12.23      4.33 o 
   8  10   7        5.00        2.74      5.51 o 
   1  11   7        3.19        6.43      1.70 o 
   2  11   7      477.33      468.26      5.11 o 
   3  11   7       58.82       52.61      2.80 o 
   4  11   7        2.54        2.98      1.92 o 
   5  11   7       18.21       15.49      3.22 o 
   6  11   7      407.35      391.98      6.01 o 
   7  11   7        0.11        0.31      4.18 o 
   1  12   7      149.70      166.21      3.76 o 
   2  12   7      124.78      124.49      3.29 o 
   3  12   7      407.42      407.55      6.39 o 
   4  12   7       35.09       38.11      2.68 o 
   5  12   7      318.19      325.42      5.25 o 
   6  12   7        6.44       10.28      4.23 o 
   7  12   7      143.01      138.38      8.99 o 
   1  13   7        5.26        9.42      1.92 o 
   2  13   7      132.69      132.66      3.26 o 
   3  13   7        1.16        1.60      1.45 o 
   4  13   7        8.18       11.38      2.34 o 
   5  13   7        8.67        1.55      3.29 o 
   6  13   7       90.78      102.04      8.62 o 
   7  13   7        0.68       -1.18      4.81 o 
   1  14   7     1169.13     1129.04      9.00 o 
   2  14   7       59.20       71.70      3.52 o 
   3  14   7      255.67      246.82      4.74 o 
   4  14   7       31.99       26.92      2.83 o 
   5  14   7      100.87      106.98      6.49 o 
   6  14   7        6.24       14.25      5.51 o 
   1  15   7        7.31       11.50      2.45 o 
   2  15   7        0.63        2.06      2.04 o 
   3  15   7       10.56        5.08      2.21 o 
   4  15   7      221.49      230.40      8.63 o 
   5  15   7        0.01       -2.68      4.55 o 
   6  15   7      344.84      355.94     10.23 o 
   1  16   7      167.23      159.61      4.55 o 
   2  16   7       14.71       10.85      3.01 o 
   3  16   7      458.31      436.14      7.74 o 
   4  16   7       26.94       27.99      5.22 o 
   5  16   7      147.27      159.80      8.35 o 
   1  17   7        0.14        1.65      2.03 o 
   2  17   7       70.44       71.30      4.50 o 
   3  17   7       11.44        8.47      4.32 o 
   4  17   7       25.46       28.96      6.00 o 
   1  18   7      287.41      298.16      5.33 o 
   2  18   7       23.04       20.66      3.73 o 
   3  18   7      244.47      253.49      9.52 o 
   1  19   7        0.04        3.91      3.43 o 
   2  19   7       12.82        9.38      4.08 o 
   0   0   8     3190.45     3269.49     38.78 o 
   1   0   8     1939.58     1723.96     18.58 o 
   2   0   8     1442.75     1523.87     11.50 o 
   3   0   8     1451.08     1399.87     13.00 o 
   4   0   8     5379.19     5298.57     53.55 o 
   5   0   8    11373.97    11237.06    139.33 o 
   6   0   8       20.79       25.24      3.42 o 
   7   0   8      130.57      123.81      7.82 o 
   8   0   8       50.58       46.45      7.44 o 
   9   0   8      570.59      561.31     18.59 o 
   0   1   8    10781.16    11090.25    106.58 o 
   1   1   8     1396.67     1303.14      6.75 o 
   2   1   8     4030.66     4279.79     23.19 o 
   3   1   8      437.52      428.47      3.83 o 
   4   1   8     7452.87     7321.05     54.76 o 
   5   1   8     1307.88     1318.39     10.88 o 
   6   1   8       55.91       49.12      2.90 o 
   7   1   8       40.16       29.10      4.45 o 
   8   1   8      707.65      752.86     14.21 o 
   9   1   8      292.93      286.19     10.71 o 
   0   2   8      763.38      653.47      5.44 o 
   1   2   8     6246.30     6352.38     73.42 o 
   2   2   8     1049.29      905.88      5.20 o 
   3   2   8     3323.92     3329.49     21.49 o 
   4   2   8      762.95      747.14      6.04 o 
   5   2   8     1946.18     1948.92     15.27 o 
   6   2   8       75.01       77.81      2.81 o 
   7   2   8      225.17      232.20      6.35 o 
   8   2   8      196.64      195.20      7.26 o 
   9   2   8      185.58      164.17      7.62 o 
   0   3   8     2408.13     2224.33     15.28 o 
   1   3   8      985.61     1008.10      6.15 o 
   2   3   8      926.10      742.77      4.05 o 
   3   3   8      338.63      328.09      3.85 o 
   4   3   8     1482.79     1546.73     14.31 o 
   5   3   8      164.59      156.60      2.98 o 
   6   3   8     1209.47     1207.61     11.47 o 
   7   3   8      549.32      551.59      9.18 o 
   8   3   8      185.33      186.49      6.81 o 
   9   3   8        6.31        9.39      4.56 o 
   0   4   8     7328.23     8097.13     76.10 o 
   1   4   8     4790.28     4575.81     30.03 o 
   2   4   8      715.08      626.35      6.10 o 
   3   4   8     3801.30     3767.18     26.68 o 
   4   4   8       96.26      118.10      2.93 o 
   5   4   8      144.80      152.14      4.75 o 
   6   4   8      520.46      545.84      5.89 o 
   7   4   8     1807.01     1783.01     22.96 o 
   8   4   8       13.79       14.19      4.71 o 
   9   4   8       54.35       41.49      9.71 o 
   0   5   8       83.20       86.60      6.95 o 
   1   5   8     1170.99     1155.90      8.25 o 
   2   5   8     6482.68     5873.74     46.88 o 
   3   5   8      485.20      409.34      4.03 o 
   4   5   8        6.78        8.04      2.14 o 
   5   5   8      837.23      849.49      8.66 o 
   6   5   8     2649.52     2674.27     25.00 o 
   7   5   8       48.78       58.08      4.27 o 
   8   5   8       27.94       22.16      4.27 o 
   9   5   8       19.73       15.62      5.07 o 
   0   6   8       58.67       61.65      4.42 o 
   1   6   8      969.26      952.69      7.04 o 
   2   6   8     2955.01     3028.99     23.46 o 
   3   6   8     1229.82     1173.96      7.39 o 
   4   6   8      112.29      113.10      2.96 o 
   5   6   8      640.18      605.14      7.45 o 
   6   6   8      591.20      606.47      9.14 o 
   7   6   8      984.67      989.62     14.34 o 
   8   6   8        0.41       -3.22      3.51 o 
   0   7   8     4796.73     4858.08     38.93 o 
   1   7   8     1493.64     1546.89     11.55 o 
   2   7   8     3733.11     3792.87     28.83 o 
   3   7   8      352.22      364.08      6.71 o 
   4   7   8      371.39      389.13      6.06 o 
   5   7   8      543.13      547.48      6.19 o 
   6   7   8      876.17      855.17      9.62 o 
   7   7   8       30.41       26.60      3.50 o 
   8   7   8      191.95      189.20     15.13 o 
   0   8   8     1431.70     1395.65     12.15 o 
   1   8   8     2282.07     2318.95     13.09 o 
   2   8   8       83.00       77.38      2.31 o 
   3   8   8     1693.87     1740.69     16.55 o 
   4   8   8      538.35      524.39      5.56 o 
   5   8   8     1560.89     1585.26     12.92 o 
   6   8   8       96.84       89.90      3.82 o 
   7   8   8      240.69      226.55      6.01 o 
   8   8   8      135.73      111.03     21.20 o 
   0   9   8    11254.58    11457.08    112.14 o 
   1   9   8      718.00      754.82      5.47 o 
   2   9   8        7.99        5.61      1.82 o 
   3   9   8      230.07      234.00      3.23 o 
   4   9   8     3448.84     3376.12     25.42 o 
   5   9   8        3.30        3.64      1.71 o 
   6   9   8       59.94       61.24      4.38 o 
   7   9   8      332.74      308.80      6.40 o 
   8   9   8      467.10      503.24     13.37 o 
   0  10   8     8166.66     8285.66     77.72 o 
   1  10   8     3589.56     3567.75     21.32 o 
   2  10   8      694.70      643.00      4.56 o 
   3  10   8      948.26      940.18      6.73 o 
   4  10   8      815.61      799.13      8.18 o 
   5  10   8      819.25      806.23      8.64 o 
   6  10   8        9.41        6.21      3.07 o 
   7  10   8       81.91       53.08     11.59 o 
   0  11   8     1761.99     1787.11     16.17 o 
   1  11   8      363.25      322.20      3.90 o 
   2  11   8      476.39      456.71      4.84 o 
   3  11   8       28.04       29.33      2.03 o 
   4  11   8     2452.25     2405.49     17.79 o 
   5  11   8      280.17      281.80      5.56 o 
   6  11   8       48.22       44.92      5.23 o 
   7  11   8       56.36       29.82      7.51 o 
   0  12   8       49.79       45.70      3.54 o 
   1  12   8     1186.92     1178.26      8.61 o 
   2  12   8      981.50      943.98      7.85 o 
   3  12   8      355.84      357.66      4.70 o 
   4  12   8       80.27       76.53      2.54 o 
   5  12   8      676.86      636.67      9.02 o 
   6  12   8       45.98       34.85      5.08 o 
   7  12   8       90.93       72.61     13.77 o 
   0  13   8       10.10       11.88      2.50 o 
   1  13   8       27.42       27.33      2.27 o 
   2  13   8     2510.78     2488.61     18.25 o 
   3  13   8      872.10      868.95      7.28 o 
   4  13   8      128.46      124.44      5.05 o 
   5  13   8       30.85       32.04      5.31 o 
   6  13   8      386.23      383.46     11.05 o 
   0  14   8      135.94      144.43      5.86 o 
   1  14   8      153.53      173.76      3.55 o 
   2  14   8      868.55      852.34      7.86 o 
   3  14   8      992.55      945.45      9.63 o 
   4  14   8       19.49       23.62      4.84 o 
   5  14   8      209.35      204.65      7.84 o 
   6  14   8      183.89      184.85      8.88 o 
   0  15   8        4.86        2.61      2.67 o 
   1  15   8      205.37      216.01      4.10 o 
   2  15   8     1344.09     1363.60     12.48 o 
   3  15   8      138.69      139.88      4.93 o 
   4  15   8        8.27        5.79      4.26 o 
   5  15   8       56.38       46.62      7.43 o 
   0  16   8       14.16       11.06      3.07 o 
   1  16   8      285.45      280.51      4.71 o 
   2  16   8      624.48      648.95     10.04 o 
   3  16   8      562.09      547.30     11.72 o 
   4  16   8        0.51        1.39      3.88 o 
   5  16   8       89.87       87.95      7.27 o 
   0  17   8      412.47      418.85     10.89 o 
   1  17   8      119.47      119.48      3.79 o 
   2  17   8      265.48      270.35      6.39 o 
   3  17   8       64.66       57.89      5.41 o 
   4  17   8      171.33      177.27      8.64 o 
   0  18   8       21.28       12.03      3.57 o 
   1  18   8      467.73      446.43      7.83 o 
   2  18   8      132.67      135.64      5.54 o 
   3  18   8       83.89       75.97     14.33 o 
   0  19   8      719.65      686.50     22.36 o 
   1  19   8        9.32        6.28      3.18 o 
   1   1   9      662.57      650.95      6.04 o 
   2   1   9      419.11      476.54      3.75 o 
   3   1   9      589.49      547.00      4.79 o 
   4   1   9      941.79      953.42      7.65 o 
   5   1   9      134.42      129.34      2.96 o 
   6   1   9       18.29       19.33      2.80 o 
   7   1   9       96.63       93.54      3.70 o 
   8   1   9      415.08      389.07      8.21 o 
   9   1   9       44.56       45.50      7.80 o 
   1   2   9      263.92      258.41      3.01 o 
   2   2   9       55.50       51.28      1.63 o 
   3   2   9      435.54      481.87      4.62 o 
   4   2   9      171.45      155.70      3.77 o 
   5   2   9      445.49      429.96      4.72 o 
   6   2   9     1466.98     1471.21     13.73 o 
   7   2   9       15.88       12.01      3.04 o 
   8   2   9       46.17       45.40      4.98 o 
   9   2   9       73.60       70.91     14.43 o 
   1   3   9     2021.00     1994.55     12.41 o 
   2   3   9       41.88       45.66      1.24 o 
   3   3   9     1598.73     1476.07      9.49 o 
   4   3   9        0.53       -0.02      1.54 o 
   5   3   9      993.09      963.66      8.74 o 
   6   3   9       73.32       81.18      4.66 o 
   7   3   9      226.09      215.31      4.24 o 
   8   3   9      130.79      132.67      5.85 o 
   9   3   9      132.87      146.62      9.10 o 
   1   4   9      219.35      214.01      3.64 o 
   2   4   9        4.20        5.67      1.38 o 
   3   4   9      170.22      142.72      2.27 o 
   4   4   9       15.20       14.16      1.99 o 
   5   4   9       67.94       65.97      2.93 o 
   6   4   9       25.50       29.52      3.28 o 
   7   4   9       58.97       49.64      4.82 o 
   8   4   9        0.20        0.31      4.51 o 
   1   5   9       37.26       47.24      2.00 o 
   2   5   9       20.15       18.42      2.63 o 
   3   5   9        1.62        0.87      2.79 o 
   4   5   9        0.92        0.18      1.92 o 
   5   5   9       66.56       63.08      3.69 o 
   6   5   9      170.01      191.86      5.21 o 
   7   5   9       32.86       33.48      3.87 o 
   8   5   9       30.29       21.29      4.43 o 
   1   6   9       45.43       27.36      2.38 o 
   2   6   9       11.33       10.03      2.38 o 
   3   6   9      123.85      121.06      4.30 o 
   4   6   9      130.91      132.70      4.62 o 
   5   6   9       26.79       28.63      2.59 o 
   6   6   9      514.96      530.87      9.20 o 
   7   6   9       15.54       18.27      4.09 o 
   8   6   9       43.02       30.85      4.95 o 
   1   7   9     2676.95     2609.88     17.45 o 
   2   7   9        6.01        3.92      2.23 o 
   3   7   9     1497.28     1385.89     13.62 o 
   4   7   9       11.40        9.93      1.30 o 
   5   7   9      915.64      871.13      8.74 o 
   6   7   9      126.30      129.05      3.75 o 
   7   7   9      223.25      242.95      5.55 o 
   8   7   9        0.03       -1.80      4.23 o 
   1   8   9      292.63      293.26      4.35 o 
   2   8   9        3.75        5.83      1.59 o 
   3   8   9      155.54      147.15      5.34 o 
   4   8   9       39.38       41.92      2.27 o 
   5   8   9       67.39       62.22      2.29 o 
   6   8   9       44.06       45.20      2.75 o 
   7   8   9      121.89      118.46      4.16 o 
   8   8   9       42.17       19.18      6.80 o 
   1   9   9      611.21      589.14      4.08 o 
   2   9   9        0.06        2.21      1.35 o 
   3   9   9      356.35      363.74      7.42 o 
   4   9   9        1.62        5.67      3.58 o 
   5   9   9      426.75      433.96      7.17 o 
   6   9   9        0.99        1.10      2.02 o 
   7   9   9       30.14       22.98      5.33 o 
   8   9   9        0.87        0.57      5.35 o 
   1  10   9        2.98        5.25      1.09 o 
   2  10   9       12.81       17.11      2.27 o 
   3  10   9       72.72       77.17      5.23 o 
   4  10   9        0.01       -3.53      3.53 o 
   5  10   9        2.96        5.45      1.65 o 
   6  10   9       26.21       27.66      5.12 o 
   7  10   9        0.22        0.47      4.56 o 
   1  11   9      743.34      780.90      6.39 o 
   2  11   9      304.37      312.05      5.32 o 
   3  11   9      256.25      278.38      7.14 o 
   4  11   9      223.24      231.70      7.54 o 
   5  11   9      244.01      250.51      8.12 o 
   6  11   9       35.75       28.97      5.03 o 
   7  11   9       34.24       26.83      6.98 o 
   1  12   9     3146.17     3204.10     21.56 o 
   2  12   9       98.81       92.65      1.55 o 
   3  12   9      963.15      951.39     13.60 o 
   4  12   9       31.57       32.68      4.97 o 
   5  12   9       12.89       13.72      4.40 o 
   6  12   9       29.92       17.15      6.09 o 
   7  12   9       33.84       24.84      7.48 o 
   1  13   9      280.17      290.23      3.69 o 
   2  13   9       31.74       17.31      1.63 o 
   3  13   9      209.95      220.13      7.89 o 
   4  13   9        7.89        8.76      4.50 o 
   5  13   9      363.38      356.65      9.31 o 
   6  13   9       22.86       21.86      6.17 o 
   1  14   9        1.36        3.00      1.77 o 
   2  14   9       23.34       27.41      1.96 o 
   3  14   9       12.19       10.60      2.09 o 
   4  14   9        0.10       -2.51      3.66 o 
   5  14   9        0.37       -2.94      4.36 o 
   6  14   9        5.30        6.36      5.02 o 
   1  15   9       88.20       98.81      3.31 o 
   2  15   9       11.03        8.48      3.02 o 
   3  15   9       39.33       37.47      5.00 o 
   4  15   9        4.52        8.32      4.28 o 
   5  15   9       10.67       15.58      5.91 o 
   1  16   9       49.35       45.76      3.54 o 
   2  16   9       30.80       28.88      4.05 o 
   3  16   9       24.69       19.48      4.58 o 
   4  16   9       24.49       21.24      6.02 o 
   1  17   9      209.78      216.97      5.61 o 
   2  17   9       26.14       15.89      3.13 o 
   3  17   9      151.31      164.10      7.46 o 
   4  17   9        2.42       -0.52      4.15 o 
   1  18   9       13.07        8.86      3.03 o 
   2  18   9       20.74       22.94      4.17 o 
   0   0  10    23940.24    24744.39    675.08 o 
   1   0  10      257.88      288.66      4.47 o 
   2   0  10     1429.74     1589.86     12.90 o 
   3   0  10      461.02      413.26      5.72 o 
   4   0  10     3960.02     3867.85     38.98 o 
   5   0  10      380.32      394.04      9.78 o 
   6   0  10      135.23      125.70      4.93 o 
   7   0  10       96.54       96.59      5.53 o 
   8   0  10     1900.65     1864.83     40.05 o 
   9   0  10       30.70       49.57      9.55 o 
   0   1  10     1384.22     1328.20     11.35 o 
   1   1  10     7881.81     7683.26     47.45 o 
   2   1  10     1133.51     1207.39      7.18 o 
   3   1  10     1572.65     1527.45      9.85 o 
   4   1  10      727.38      740.80      6.52 o 
   5   1  10       37.46       40.00      2.28 o 
   6   1  10       35.91       37.31      3.29 o 
   7   1  10     1693.16     1649.29     15.55 o 
   8   1  10       79.18       81.08      5.60 o 
   0   2  10    11131.94    11022.83    108.06 o 
   1   2  10      101.06       96.53      1.93 o 
   2   2  10     1113.09      994.49      6.00 o 
   3   2  10       13.23       14.66      1.65 o 
   4   2  10     2767.77     2780.87     19.59 o 
   5   2  10       79.83       76.25      2.57 o 
   6   2  10      606.33      586.83      6.60 o 
   7   2  10       30.70       36.19      3.02 o 
   8   2  10      446.05      447.72      9.92 o 
   0   3  10      726.07      717.32      6.08 o 
   1   3  10     1387.34     1352.43      7.87 o 
   2   3  10     1308.83     1459.64      8.43 o 
   3   3  10     3069.11     2998.88     20.44 o 
   4   3  10        0.92        1.60      1.63 o 
   5   3  10     2990.59     2932.97     23.44 o 
   6   3  10      120.60      119.21      3.08 o 
   7   3  10      209.85      240.36      7.21 o 
   8   3  10       10.11        8.52      3.91 o 
   0   4  10     2404.80     2829.29     22.03 o 
   1   4  10      114.60       91.28      2.60 o 
   2   4  10    27227.18    29251.72    311.35 o 
   3   4  10      133.68      145.41      2.50 o 
   4   4  10       31.41       45.46      1.98 o 
   5   4  10      616.90      625.94      6.96 o 
   6   4  10     1890.54     1895.59     18.94 o 
   7   4  10        2.26        0.11      3.39 o 
   8   4  10       37.26       37.55      5.97 o 
   0   5  10        0.54        4.93      1.40 o 
   1   5  10     1960.71     1830.22     13.96 o 
   2   5  10     1030.68      978.04      7.25 o 
   3   5  10     6004.20     6004.06     51.46 o 
   4   5  10        3.35        2.38      1.28 o 
   5   5  10      685.73      688.63      8.30 o 
   6   5  10      166.52      166.02      5.57 o 
   7   5  10     1057.84     1057.21     12.99 o 
   8   5  10        1.79       -0.06      3.25 o 
   0   6  10      283.37      272.75      4.87 o 
   1   6  10      570.25      584.82      5.81 o 
   2   6  10     6645.72     6788.57     50.66 o 
   3   6  10      208.50      214.33      5.54 o 
   4   6  10      326.30      327.08      3.10 o 
   5   6  10      155.52      157.52      4.98 o 
   6   6  10     1690.20     1694.11     15.64 o 
   7   6  10        1.28        2.31      3.06 o 
   8   6  10       73.51       73.38      7.67 o 
   0   7  10      250.06      239.32      8.67 o 
   1   7  10     3952.41     4024.04     28.35 o 
   2   7  10      148.79      141.26      3.57 o 
   3   7  10     2653.72     2677.67     23.71 o 
   4   7  10      231.47      230.52      6.63 o 
   5   7  10      385.03      371.71      4.55 o 
   6   7  10       26.98       29.03      2.70 o 
   7   7  10      395.77      389.31      6.55 o 
   8   7  10        0.17       -0.94      5.18 o 
   0   8  10     1933.21     1950.30     18.55 o 
   1   8  10       72.26       69.26      2.96 o 
   2   8  10      751.32      726.69      6.15 o 
   3   8  10        0.70        8.20      3.74 o 
   4   8  10     2788.05     2692.48     31.21 o 
   5   8  10       59.43       49.27      3.42 o 
   6   8  10      286.33      275.06      4.36 o 
   7   8  10        0.29       -0.04      4.14 o 
   8   8  10      185.88      223.92      9.23 o 
   0   9  10      300.52      291.83      4.12 o 
   1   9  10     1376.64     1436.12     11.51 o 
   2   9  10        1.62        2.08      1.50 o 
   3   9  10      360.68      377.49      7.42 o 
   4   9  10       43.76       55.40      5.42 o 
   5   9  10     2924.26     2774.45     32.44 o 
   6   9  10       34.34       23.32      4.92 o 
   7   9  10       53.60       26.25     11.37 o 
   0  10  10     1059.60     1108.15     10.56 o 
   1  10  10        0.58        0.15      1.74 o 
   2  10  10      732.24      778.46      7.09 o 
   3  10  10       22.01       13.82      3.50 o 
   4  10  10     2783.83     2722.57     28.67 o 
   5  10  10       11.95       10.00      4.28 o 
   6  10  10        7.93        7.74      4.48 o 
   7  10  10       61.91       40.49     10.34 o 
   0  11  10     1063.17     1034.39     10.76 o 
   1  11  10      320.39      295.14      4.32 o 
   2  11  10       72.78       75.26      3.22 o 
   3  11  10     1561.49     1519.63     16.33 o 
   4  11  10       31.41       37.84      5.17 o 
   5  11  10      631.54      642.32     11.13 o 
   6  11  10        0.88       -1.72      4.06 o 
   7  11  10      183.55      173.50     19.80 o 
   0  12  10     6066.64     6049.37     66.05 o 
   1  12  10       97.48       99.44      2.41 o 
   2  12  10        4.85        5.70      1.97 o 
   3  12  10      122.07      114.92      7.04 o 
   4  12  10      900.07      862.25     15.04 o 
   5  12  10        4.52        4.59      4.51 o 
   6  12  10      213.42      186.31     19.10 o 
   0  13  10      103.81      101.34      4.05 o 
   1  13  10     1527.21     1490.07     13.01 o 
   2  13  10       31.08       38.96      2.80 o 
   3  13  10      567.16      590.60      9.94 o 
   4  13  10       37.95       40.96      5.10 o 
   5  13  10       33.77       32.48      5.22 o 
   6  13  10        8.97       10.00      5.39 o 
   0  14  10      564.47      566.65      7.27 o 
   1  14  10      106.91       88.10      3.05 o 
   2  14  10     1463.78     1443.48     14.59 o 
   3  14  10       47.62       57.96      4.99 o 
   4  14  10        4.32        5.31      4.23 o 
   5  14  10        1.07        7.24      5.08 o 
   0  15  10       89.72       90.32     10.32 o 
   1  15  10      994.96      977.80      9.23 o 
   2  15  10      356.95      326.45      6.63 o 
   3  15  10      382.28      393.78      9.61 o 
   4  15  10        0.30       -3.52      4.85 o 
   5  15  10       37.03       31.69      5.94 o 
   0  16  10      146.72      159.15      5.62 o 
   1  16  10       32.64       33.34      3.65 o 
   2  16  10      960.80      941.10     17.97 o 
   3  16  10        0.14       -4.08      4.08 o 
   4  16  10       93.75      103.67      8.79 o 
   0  17  10        8.75       10.21      5.27 o 
   1  17  10      393.44      397.27      6.70 o 
   2  17  10       78.52       74.30      5.17 o 
   3  17  10      107.27      110.65      7.60 o 
   0  18  10      893.58      890.52     22.53 o 
   1  18  10        0.18       -2.05      3.50 o 
   2  18  10       18.66       18.05      4.19 o 
   1   1  11        2.24        0.34      1.11 o 
   2   1  11       99.76       78.50      1.74 o 
   3   1  11      887.92      789.81      5.80 o 
   4   1  11      683.32      696.37      7.58 o 
   5   1  11      474.86      472.28      5.19 o 
   6   1  11     1650.74     1659.59     19.21 o 
   7   1  11       88.98       94.62      3.24 o 
   8   1  11      166.14      156.12      6.02 o 
   1   2  11       46.08       21.91      2.49 o 
   2   2  11      741.52      760.68      5.20 o 
   3   2  11     1130.33     1080.41      7.88 o 
   4   2  11       17.96       14.01      2.11 o 
   5   2  11     1100.14     1083.78      8.86 o 
   6   2  11     2174.56     2175.32     18.01 o 
   7   2  11      168.50      172.52      4.95 o 
   8   2  11       20.21       18.18      3.90 o 
   1   3  11      632.43      533.33      5.78 o 
   2   3  11      298.82      343.02      3.10 o 
   3   3  11     1393.47     1271.72      9.13 o 
   4   3  11       76.18       77.03      2.32 o 
   5   3  11     1138.04     1081.73     10.44 o 
   6   3  11      823.25      831.56      9.25 o 
   7   3  11       51.21       65.53      6.96 o 
   8   3  11       86.60       61.26      9.45 o 
   1   4  11        0.43        4.09      1.25 o 
   2   4  11       38.86       41.02      2.40 o 
   3   4  11      346.47      341.06      3.78 o 
   4   4  11        0.05        2.38      1.98 o 
   5   4  11      615.40      582.33      6.79 o 
   6   4  11       20.05       24.75      2.81 o 
   7   4  11       17.76       21.74      4.57 o 
   8   4  11       19.37       10.59      4.39 o 
   1   5  11        0.09       -1.17      1.88 o 
   2   5  11        3.43        0.04      1.39 o 
   3   5  11       15.52        9.81      2.89 o 
   4   5  11      123.32      118.36      4.63 o 
   5   5  11      130.68      123.51      4.21 o 
   6   5  11       22.78       24.81      3.10 o 
   7   5  11        7.38       10.40      4.36 o 
   8   5  11       13.48       12.50      5.04 o 
   1   6  11      681.24      600.04      6.81 o 
   2   6  11        7.09        6.65      1.25 o 
   3   6  11       68.68       80.36      4.13 o 
   4   6  11        1.58        3.72      3.07 o 
   5   6  11       89.89       86.52      3.83 o 
   6   6  11      317.90      369.04      6.40 o 
   7   6  11      103.93      104.59      6.89 o 
   8   6  11        0.19       -0.49      4.48 o 
   1   7  11     1253.09     1183.57     11.11 o 
   2   7  11       24.21       27.43      2.79 o 
   3   7  11      150.01      178.79      5.59 o 
   4   7  11       23.73       29.33      3.86 o 
   5   7  11      189.40      201.46      5.39 o 
   6   7  11        0.58        1.94      2.28 o 
   7   7  11       22.43       24.51      5.68 o 
   8   7  11        1.66        3.29      5.37 o 
   1   8  11       32.91       26.42      2.52 o 
   2   8  11      266.40      266.29      5.00 o 
   3   8  11      205.71      199.93      5.33 o 
   4   8  11       67.74       74.86      4.93 o 
   5   8  11      522.51      510.30     10.35 o 
   6   8  11        2.12       10.75      4.78 o 
   7   8  11      124.07      133.61      8.86 o 
   1   9  11        4.27        9.31      2.45 o 
   2   9  11        4.76        3.95      1.60 o 
   3   9  11        1.74        0.99      2.70 o 
   4   9  11      181.78      167.74      7.29 o 
   5   9  11      152.39      157.00      6.22 o 
   6   9  11      189.85      201.33      8.34 o 
   7   9  11        0.52       -2.94      4.87 o 
   1  10  11      815.91      814.75      8.21 o 
   2  10  11       72.42       76.02      2.89 o 
   3  10  11       24.25       15.56      3.62 o 
   4  10  11       38.76       47.58      5.79 o 
   5  10  11       10.15       12.40      4.36 o 
   6  10  11        5.15        6.17      4.12 o 
   7  10  11        1.05        6.47      5.58 o 
   1  11  11     1037.99     1030.11     10.37 o 
   2  11  11      772.09      750.97      7.62 o 
   3  11  11        1.22        2.83      3.14 o 
   4  11  11      181.45      201.69      7.66 o 
   5  11  11        0.32        0.32      3.80 o 
   6  11  11        0.09        1.66      4.11 o 
   7  11  11        6.74        2.83      5.28 o 
   1  12  11     2548.34     2509.27     19.50 o 
   2  12  11      617.72      586.83      6.45 o 
   3  12  11      644.49      663.75     11.79 o 
   4  12  11       97.37      111.64      6.38 o 
   5  12  11      250.32      217.56      7.79 o 
   6  12  11        1.46       -1.82      5.29 o 
   1  13  11      291.33      296.44      4.87 o 
   2  13  11       53.68       46.96      2.88 o 
   3  13  11       30.66       37.92      4.55 o 
   4  13  11       10.27       10.70      4.53 o 
   5  13  11       49.04       43.50      6.49 o 
   6  13  11       21.17       15.94      5.99 o 
   1  14  11       65.04       61.53      3.51 o 
   2  14  11       17.28       21.09      3.40 o 
   3  14  11       25.60       30.22      4.55 o 
   4  14  11        0.00        2.22      4.10 o 
   5  14  11       43.96       50.97      6.76 o 
   1  15  11       73.63       75.47      3.81 o 
   2  15  11       14.25       11.55      4.49 o 
   3  15  11       14.02       16.84      4.22 o 
   4  15  11       24.64       27.99      5.11 o 
   1  16  11      121.58      126.34      5.99 o 
   2  16  11      131.10      127.30      6.06 o 
   3  16  11       15.66       15.16      5.05 o 
   4  16  11       36.59       34.03      5.70 o 
   1  17  11       88.15       98.14      5.56 o 
   2  17  11       34.44       25.32      4.22 o 
   3  17  11       50.83       61.27      6.70 o 
   1  18  11       66.48       61.04      6.84 o 
   0   0  12       23.32       30.17      8.13 o 
   1   0  12     8812.86     8837.38     88.23 o 
   2   0  12     2400.81     2494.75     20.72 o 
   3   0  12       38.73       44.91      2.98 o 
   4   0  12      130.07      118.96      4.73 o 
   5   0  12     2137.20     2140.59     24.04 o 
   6   0  12       14.57       19.02      5.61 o 
   7   0  12      334.88      315.44      8.41 o 
   8   0  12        4.87        3.63      5.59 o 
   0   1  12    13318.11    13247.01    160.80 o 
   1   1  12      243.13      237.53      3.12 o 
   2   1  12      399.89      392.94      3.52 o 
   3   1  12      348.26      354.61      5.16 o 
   4   1  12     1391.07     1414.49     10.14 o 
   5   1  12       39.51       43.14      2.61 o 
   6   1  12      490.18      508.15      5.58 o 
   7   1  12       64.55       58.82      4.52 o 
   8   1  12      872.65      849.41     12.99 o 
   0   2  12      263.74      292.05      6.12 o 
   1   2  12     3755.51     3742.40     25.70 o 
   2   2  12      322.75      321.35      3.10 o 
   3   2  12     1818.26     1754.52     15.75 o 
   4   2  12       29.73       28.76      2.56 o 
   5   2  12      471.54      488.43      5.21 o 
   6   2  12       11.97        8.59      1.84 o 
   7   2  12      883.26      847.77     10.36 o 
   8   2  12        2.58        5.82      3.13 o 
   0   3  12     4208.87     4213.96     36.59 o 
   1   3  12      193.27      191.82      2.71 o 
   2   3  12     3474.41     3457.71     23.02 o 
   3   3  12        4.73        3.13      1.52 o 
   4   3  12     1051.66     1064.18      8.14 o 
   5   3  12      153.21      154.09      4.22 o 
   6   3  12      958.29      952.31     10.32 o 
   7   3  12       14.88       17.21      3.00 o 
   8   3  12      164.51      184.74      6.38 o 
   0   4  12     3419.81     3533.48     30.14 o 
   1   4  12     1851.71     1801.01      9.76 o 
   2   4  12        0.59        2.55      1.67 o 
   3   4  12     4816.79     4795.81     45.39 o 
   4   4  12       61.45       76.63      2.27 o 
   5   4  12      335.79      336.24      5.22 o 
   6   4  12        0.01        2.15      1.95 o 
   7   4  12      957.82      992.41     12.95 o 
   8   4  12        0.52        5.80      4.29 o 
   0   5  12      940.97      909.08      8.71 o 
   1   5  12       71.98       67.74      3.01 o 
   2   5  12    11084.10    10949.27     94.81 o 
   3   5  12      169.18      151.88      5.64 o 
   4   5  12      129.57      127.47      6.02 o 
   5   5  12       45.39       46.81      3.50 o 
   6   5  12     1804.51     1753.39     16.67 o 
   7   5  12        0.17        3.08      4.74 o 
   8   5  12       28.76       17.80      5.55 o 
   0   6  12      183.99      179.22      3.40 o 
   1   6  12     1802.05     1760.97     15.31 o 
   2   6  12       48.41       40.31      2.21 o 
   3   6  12     2235.34     2289.91     22.18 o 
   4   6  12      104.81      103.50      4.63 o 
   5   6  12     1644.20     1558.42     18.23 o 
   6   6  12        3.44        2.55      1.58 o 
   7   6  12      145.65      147.40      7.32 o 
   8   6  12        3.44        2.60      5.11 o 
   0   7  12       48.04       53.44      2.53 o 
   1   7  12      474.56      499.70      7.28 o 
   2   7  12     4273.37     4376.73     33.36 o 
   3   7  12        0.04        1.68      2.72 o 
   4   7  12     1149.76     1131.57     17.34 o 
   5   7  12       25.89       21.53      4.24 o 
   6   7  12      782.50      797.21     13.11 o 
   7   7  12        0.10       -4.20      4.20 o 
   0   8  12      215.24      201.49      6.59 o 
   1   8  12      557.14      589.96      7.10 o 
   2   8  12        1.40        1.38      0.87 o 
   3   8  12     1811.12     1734.45     18.18 o 
   4   8  12       23.95       27.81      4.55 o 
   5   8  12     1412.47     1416.78     22.86 o 
   6   8  12        3.11        3.26      4.13 o 
   7   8  12       34.20       21.44      7.55 o 
   0   9  12     5440.67     5429.97     54.45 o 
   1   9  12       67.57       63.62      2.79 o 
   2   9  12       65.98       64.43      2.11 o 
   3   9  12        0.55       -0.05      2.67 o 
   4   9  12     5409.59     5408.02     51.97 o 
   5   9  12        6.79        9.56      3.93 o 
   6   9  12       11.52       11.23      4.42 o 
   7   9  12        5.68       -1.84      5.39 o 
   0  10  12      368.49      369.04      8.56 o 
   1  10  12      618.28      636.20      6.99 o 
   2  10  12      135.20      131.75      3.61 o 
   3  10  12     1739.09     1728.21     18.42 o 
   4  10  12        6.78       12.85      4.20 o 
   5  10  12      471.07      439.34      9.52 o 
   6  10  12        2.80        3.09      4.08 o 
   7  10  12      121.56      115.07     19.21 o 
   0  11  12     4974.20     4939.22     60.06 o 
   1  11  12       56.89       67.65      3.68 o 
   2  11  12        6.77        6.17      2.69 o 
   3  11  12        2.87        8.24      3.40 o 
   4  11  12     1545.99     1537.18     18.26 o 
   5  11  12       70.68       60.77      6.63 o 
   6  11  12       39.61       25.12      7.28 o 
   0  12  12      155.60      143.62      4.07 o 
   1  12  12     1770.18     1787.18     15.65 o 
   2  12  12      157.95      155.47      4.35 o 
   3  12  12      389.17      399.94      8.74 o 
   4  12  12       57.80       59.08      5.62 o 
   5  12  12      177.61      182.96      7.78 o 
   6  12  12        0.21        0.12      5.14 o 
   0  13  12      499.49      478.43      7.10 o 
   1  13  12        9.64        9.41      2.34 o 
   2  13  12     1963.76     1986.18     22.20 o 
   3  13  12       80.55       84.81      5.39 o 
   4  13  12       14.39       12.16      4.24 o 
   5  13  12       22.15       12.49      5.33 o 
   0  14  12       19.13       13.32      3.68 o 
   1  14  12     1280.63     1221.79     11.92 o 
   2  14  12       44.47       27.18      4.10 o 
   3  14  12       97.33      106.24      5.68 o 
   4  14  12        0.38        0.41      3.63 o 
   5  14  12      118.98      118.71      7.82 o 
   0  15  12      110.65      109.15      7.43 o 
   1  15  12       65.28       56.69      3.73 o 
   2  15  12     1445.69     1470.85     17.70 o 
   3  15  12       10.69        6.76      3.87 o 
   4  15  12        2.06        7.60      5.53 o 
   0  16  12        8.87        6.11      7.29 o 
   1  16  12      327.08      317.07      7.96 o 
   2  16  12       44.55       39.61      6.12 o 
   3  16  12      296.94      317.25      9.80 o 
   0  17  12      264.22      252.10     13.81 o 
   1  17  12        0.28       -3.57      4.72 o 
   2  17  12      254.86      260.21     15.54 o 
   1   1  13      329.58      329.84      4.06 o 
   2   1  13      159.61      161.34      2.51 o 
   3   1  13     1252.30     1266.01      9.43 o 
   4   1  13      215.70      198.43      4.26 o 
   5   1  13     1188.78     1196.24      9.48 o 
   6   1  13       50.10       48.57      2.60 o 
   7   1  13       39.01       35.23      4.28 o 
   8   1  13        0.02        2.25      3.55 o 
   1   2  13     1179.86     1172.82     10.97 o 
   2   2  13      455.60      421.91      3.92 o 
   3   2  13      966.36      948.70      7.23 o 
   4   2  13        1.22        0.50      1.51 o 
   5   2  13      715.35      682.94      8.10 o 
   6   2  13      131.44      135.03      4.46 o 
   7   2  13      162.98      171.93      4.84 o 
   8   2  13      100.18      100.94      5.63 o 
   1   3  13      568.91      566.37      5.55 o 
   2   3  13        0.35        4.44      1.68 o 
   3   3  13     2158.06     2131.02     14.26 o 
   4   3  13      369.30      352.14      4.80 o 
   5   3  13      786.99      805.15     11.93 o 
   6   3  13      509.09      487.75      6.49 o 
   7   3  13       99.09       90.42      3.85 o 
   8   3  13      188.35      202.20      8.52 o 
   1   4  13      140.96      116.05      2.58 o 
   2   4  13       72.66       70.07      3.37 o 
   3   4  13      328.63      313.71      6.53 o 
   4   4  13        1.37        3.39      1.28 o 
   5   4  13      457.62      425.28      6.09 o 
   6   4  13       82.13       74.49      3.44 o 
   7   4  13       15.50       17.40      5.06 o 
   8   4  13        9.71        7.21      4.38 o 
   1   5  13        0.11        1.31      1.52 o 
   2   5  13      435.32      430.42      6.26 o 
   3   5  13        0.33        6.24      3.33 o 
   4   5  13        6.43        7.69      3.05 o 
   5   5  13       93.90       85.12      2.31 o 
   6   5  13       86.52       89.59      3.42 o 
   7   5  13       32.66       33.14      5.98 o 
   1   6  13     1335.53     1388.37     11.64 o 
   2   6  13        5.89       -1.37      1.52 o 
   3   6  13      209.28      232.76      6.13 o 
   4   6  13       68.17       57.12      4.49 o 
   5   6  13      150.70      151.65      6.22 o 
   6   6  13       30.13       22.44      5.42 o 
   7   6  13       63.07       48.86      6.18 o 
   1   7  13       71.30       80.53      4.24 o 
   2   7  13      281.64      260.40      6.87 o 
   3   7  13      353.67      374.56      8.35 o 
   4   7  13      873.24      788.33     12.20 o 
   5   7  13        1.01        6.69      3.54 o 
   6   7  13      508.37      490.34     11.96 o 
   7   7  13       93.18       87.42     12.01 o 
   1   8  13      195.47      181.91      5.06 o 
   2   8  13       15.47       13.49      1.83 o 
   3   8  13      782.69      718.62     10.38 o 
   4   8  13       60.84       59.69      4.79 o 
   5   8  13      382.65      362.00      8.39 o 
   6   8  13       22.92       20.19      5.23 o 
   7   8  13       63.24       50.52     12.79 o 
   1   9  13      204.47      228.65      5.81 o 
   2   9  13      139.92      144.28      5.32 o 
   3   9  13       97.27      106.81      6.07 o 
   4   9  13       17.89       13.15      4.28 o 
   5   9  13        3.57       -1.72      4.05 o 
   6   9  13      135.71      140.15     17.30 o 
   7   9  13       79.80       84.52     11.39 o 
   1  10  13      236.58      243.96      5.18 o 
   2  10  13      369.63      322.80      6.35 o 
   3  10  13       30.91       24.31      4.14 o 
   4  10  13      157.70      140.82      6.54 o 
   5  10  13        0.61        0.24      3.52 o 
   6  10  13       12.71       10.14      5.89 o 
   1  11  13       44.01       48.51      3.25 o 
   2  11  13      107.38      104.50      4.21 o 
   3  11  13        1.51       -2.07      3.28 o 
   4  11  13       22.58       20.46      4.46 o 
   5  11  13       59.67       53.03      5.81 o 
   6  11  13        0.97        1.98      5.56 o 
   1  12  13        0.33       -1.06      1.86 o 
   2  12  13      121.24      134.05      5.34 o 
   3  12  13       15.87       17.14      4.39 o 
   4  12  13       94.89       96.49      6.40 o 
   5  12  13       36.25       27.37      6.13 o 
   1  13  13      558.64      549.81      7.65 o 
   2  13  13       61.90       54.47      4.65 o 
   3  13  13       83.74       88.97      5.47 o 
   4  13  13       93.37      103.85      6.40 o 
   5  13  13        1.26        8.69      5.04 o 
   1  14  13       63.61       53.58      4.48 o 
   2  14  13       39.39       38.01      4.46 o 
   3  14  13       73.42       71.91      5.58 o 
   4  14  13        1.14        2.62      3.91 o 
   1  15  13        0.01        4.38      3.27 o 
   2  15  13       82.68      113.21      6.67 o 
   3  15  13       24.13       31.67      5.28 o 
   4  15  13       55.29       44.70      7.77 o 
   1  16  13      360.98      379.74     12.41 o 
   2  16  13       16.31       21.54      8.49 o 
   3  16  13      147.25      158.91      7.71 o 
   1  17  13       96.63       94.08      7.66 o 
   0   0  14    36133.61    37697.92   1222.32 o 
   1   0  14       14.16       14.84      2.65 o 
   2   0  14      445.52      387.80      5.99 o 
   3   0  14     1182.97     1162.41     13.27 o 
   4   0  14     4961.40     5048.26     55.01 o 
   5   0  14       86.89       91.86      4.35 o 
   6   0  14        6.41        5.13      3.05 o 
   7   0  14       12.17       15.01      5.65 o 
   8   0  14      725.80      738.16     18.28 o 
   0   1  14     2660.42     2580.91     26.14 o 
   1   1  14     3326.27     3307.93     21.29 o 
   2   1  14      150.60      152.97      2.48 o 
   3   1  14      478.58      450.02      4.64 o 
   4   1  14     1154.74     1209.37     14.41 o 
   5   1  14     1969.67     2026.71     17.44 o 
   6   1  14        0.43       -1.28      2.09 o 
   7   1  14      212.45      236.46      6.76 o 
   8   1  14        1.85        2.80      3.46 o 
   0   2  14     2196.32     2260.68     22.55 o 
   1   2  14      465.20      456.78      4.70 o 
   2   2  14     1697.02     1736.09     11.47 o 
   3   2  14       79.42       74.35      2.43 o 
   4   2  14     1274.90     1242.76      9.84 o 
   5   2  14       24.85       23.41      2.39 o 
   6   2  14      319.85      337.13      5.89 o 
   7   2  14       91.18       95.04      4.05 o 
   8   2  14      436.98      428.63     14.13 o 
   0   3  14      498.72      523.61      6.31 o 
   1   3  14     3105.96     3066.62     19.20 o 
   2   3  14      201.45      199.02      3.49 o 
   3   3  14     1264.13     1298.69      9.20 o 
   4   3  14        0.56        0.29      1.94 o 
   5   3  14      582.82      582.36     11.60 o 
   6   3  14       78.62       87.97      4.12 o 
   7   3  14      241.17      214.88      6.54 o 
   0   4  14      323.78      298.84      3.96 o 
   1   4  14      852.74      870.38      5.76 o 
   2   4  14     3105.72     3029.16     21.80 o 
   3   4  14        5.97        7.22      3.31 o 
   4   4  14      278.72      260.28      6.51 o 
   5   4  14       27.41       22.70      1.88 o 
   6   4  14     1514.62     1580.97     17.98 o 
   7   4  14       63.06       54.36      6.62 o 
   0   5  14      490.88      449.69      5.77 o 
   1   5  14      685.21      731.25      6.87 o 
   2   5  14     1007.43      991.07     11.30 o 
   3   5  14     1293.14     1296.06     16.30 o 
   4   5  14        3.13        4.08      2.96 o 
   5   5  14      379.20      378.50      8.65 o 
   6   5  14      130.22      136.82      8.71 o 
   7   5  14      351.95      349.59     10.89 o 
   0   6  14      473.67      444.31      5.16 o 
   1   6  14        9.97       13.43      2.22 o 
   2   6  14     2998.30     3018.65     23.95 o 
   3   6  14      138.89      134.52      6.24 o 
   4   6  14      146.83      149.64      6.20 o 
   5   6  14      494.53      450.15      9.81 o 
   6   6  14     1020.77     1029.43     25.69 o 
   7   6  14        7.28        6.90      4.49 o 
   0   7  14       74.45       75.33      3.02 o 
   1   7  14      537.13      531.10      6.63 o 
   2   7  14      347.29      349.36      6.37 o 
   3   7  14     1266.49     1161.31     15.52 o 
   4   7  14      334.67      308.18      9.30 o 
   5   7  14      584.45      590.49     11.42 o 
   6   7  14       15.07       10.15      4.53 o 
   7   7  14      372.18      406.29     12.05 o 
   0   8  14     3231.93     3440.22     45.09 o 
   1   8  14       15.81       15.32      3.65 o 
   2   8  14      695.71      642.29      9.00 o 
   3   8  14       33.30       30.12      4.59 o 
   4   8  14      911.67      952.75     13.88 o 
   5   8  14      316.31      317.73     10.19 o 
   6   8  14      137.93      134.02     12.62 o 
   7   8  14        0.26       -5.92      5.92 o 
   0   9  14     1075.12     1051.36     18.37 o 
   1   9  14     1561.39     1569.59     15.95 o 
   2   9  14       12.09        9.69      1.76 o 
   3   9  14     1165.78     1090.30     17.10 o 
   4   9  14        2.73        3.54      3.66 o 
   5   9  14      775.26      839.98     13.59 o 
   6   9  14       53.01       36.76      5.20 o 
   0  10  14     3225.82     3161.29     42.47 o 
   1  10  14      500.58      510.56      7.12 o 
   2  10  14        2.66        3.26      1.38 o 
   3  10  14        0.89       -1.53      3.30 o 
   4  10  14     2650.38     2695.27     29.11 o 
   5  10  14       10.53       15.81      4.43 o 
   6  10  14       21.09       19.65      6.14 o 
   0  11  14      468.84      452.94     13.27 o 
   1  11  14     1320.62     1329.81     16.61 o 
   2  11  14       14.47       15.04      3.66 o 
   3  11  14      277.86      301.59      7.24 o 
   4  11  14       16.78       21.93      5.10 o 
   5  11  14      575.42      605.25     16.15 o 
   6  11  14       40.73       35.53      6.66 o 
   0  12  14      366.72      372.15     12.87 o 
   1  12  14      118.93      125.99      4.88 o 
   2  12  14      761.02      782.03     10.68 o 
   3  12  14      169.10      184.03      7.00 o 
   4  12  14      508.70      527.88     10.51 o 
   5  12  14        1.80        4.31      5.50 o 
   0  13  14       32.74       39.56      7.67 o 
   1  13  14      308.81      308.82      9.18 o 
   2  13  14       37.07       34.66      5.02 o 
   3  13  14      552.75      535.75      9.90 o 
   4  13  14      155.14      176.19      7.67 o 
   5  13  14        7.16        4.71      4.62 o 
   0  14  14      209.62      224.22     11.94 o 
   1  14  14        1.65        7.07      4.76 o 
   2  14  14      953.21      899.73     20.67 o 
   3  14  14      269.46      268.92     10.36 o 
   4  14  14       17.90        9.08      4.40 o 
   0  15  14        3.25        2.54      5.64 o 
   1  15  14      318.70      338.42     11.28 o 
   2  15  14      116.48      110.17      9.11 o 
   3  15  14      189.20      193.18      8.01 o 
   0  16  14        5.03       11.63      6.90 o 
   1  16  14       52.97       43.12      7.24 o 
   2  16  14      943.22      973.48     23.00 o 
   1   1  15       13.35       19.30      1.98 o 
   2   1  15      336.44      327.86      3.60 o 
   3   1  15       41.29       46.64      2.39 o 
   4   1  15      324.39      320.06      4.64 o 
   5   1  15       59.39       59.45      3.55 o 
   6   1  15        0.74        1.33      1.94 o 
   7   1  15        5.79        3.54      3.72 o 
   1   2  15       13.17       16.54      2.06 o 
   2   2  15      477.44      494.70      5.57 o 
   3   2  15       60.72       66.46      2.76 o 
   4   2  15     1387.61     1311.89     19.65 o 
   5   2  15       19.74       16.87      2.21 o 
   6   2  15      110.89      114.97      4.16 o 
   7   2  15        9.28        8.14      3.57 o 
   1   3  15      293.52      274.74      3.51 o 
   2   3  15        0.88        0.42      1.31 o 
   3   3  15      582.49      531.57      6.03 o 
   4   3  15       58.13       44.00      2.40 o 
   5   3  15      195.41      199.83      4.00 o 
   6   3  15       17.26       17.30      3.53 o 
   7   3  15      163.43      184.55      6.47 o 
   1   4  15      798.71      805.93      6.05 o 
   2   4  15        2.58        0.74      1.57 o 
   3   4  15       75.83       87.19      4.70 o 
   4   4  15        0.26        1.85      2.79 o 
   5   4  15       63.65       63.45      4.87 o 
   6   4  15       15.71       13.16      3.90 o 
   7   4  15       11.95       14.41      5.11 o 
   1   5  15      111.38      121.22      3.22 o 
   2   5  15        7.40        8.21      2.17 o 
   3   5  15        2.34        1.70      3.20 o 
   4   5  15       97.53       92.88      4.93 o 
   5   5  15       65.50       63.45      4.85 o 
   6   5  15      329.66      345.18     10.13 o 
   7   5  15        7.57        3.54      4.07 o 
   1   6  15      206.85      213.80      4.26 o 
   2   6  15       64.19       64.23      3.24 o 
   3   6  15      205.46      185.20      7.54 o 
   4   6  15      324.69      324.82      8.07 o 
   5   6  15       16.88       19.28      4.28 o 
   6   6  15       35.14       47.55      5.52 o 
   7   6  15       13.70       21.85      6.13 o 
   1   7  15     1179.14     1158.29      9.51 o 
   2   7  15       32.71       22.99      1.71 o 
   3   7  15     1948.74     1765.97     24.93 o 
   4   7  15        2.73        0.90      3.22 o 
   5   7  15      364.18      376.67      9.49 o 
   6   7  15        0.06       -0.96      3.88 o 
   1   8  15     1982.25     1930.84     14.81 o 
   2   8  15       46.05       29.47      2.13 o 
   3   8  15      217.18      197.93      7.05 o 
   4   8  15        0.05        0.00      3.21 o 
   5   8  15       91.43       99.03      7.56 o 
   6   8  15       43.03       34.24      5.76 o 
   1   9  15      439.69      461.92      5.83 o 
   2   9  15       22.05       25.45      4.18 o 
   3   9  15      141.76      150.99      7.15 o 
   4   9  15       42.95       43.38      5.33 o 
   5   9  15       19.45       20.31      5.20 o 
   6   9  15      164.31      166.02      9.23 o 
   1  10  15       38.27       31.53      3.18 o 
   2  10  15       29.46       33.09      5.57 o 
   3  10  15       18.53       11.81      5.93 o 
   4  10  15       33.40       21.64      5.61 o 
   5  10  15        0.50        5.19      5.31 o 
   6  10  15        1.15        0.83      5.36 o 
   1  11  15      550.19      536.74      8.81 o 
   2  11  15        5.49       10.68      3.60 o 
   3  11  15      821.11      807.08     16.16 o 
   4  11  15       69.57       78.44      6.98 o 
   5  11  15      141.56      140.45      8.52 o 
   1  12  15       41.32       43.04      4.04 o 
   2  12  15       38.42       38.80      5.58 o 
   3  12  15       11.07       12.02      4.64 o 
   4  12  15        0.16        4.48      3.97 o 
   5  12  15        8.62       14.83      6.87 o 
   1  13  15      198.53      181.25      7.28 o 
   2  13  15       40.03       36.14      6.00 o 
   3  13  15      107.30      116.49      6.17 o 
   4  13  15        4.19        4.24      3.94 o 
   1  14  15       55.97       54.29      6.87 o 
   2  14  15        2.62        5.25      5.73 o 
   3  14  15       56.55       82.60      7.85 o 
   1  15  15       82.78       93.82      8.20 o 
   2  15  15       31.39       34.19      7.72 o 
   0   0  16      674.16      696.04     18.02 o 
   1   0  16      875.58      889.72     10.59 o 
   2   0  16     1719.85     1701.68     16.45 o 
   3   0  16     1106.36     1151.70     12.69 o 
   4   0  16      565.03      561.28      9.51 o 
   5   0  16      880.50      883.19     15.36 o 
   6   0  16        1.32        2.45      3.79 o 
   7   0  16        1.65        0.37      4.23 o 
   0   1  16     1674.12     1700.53     18.46 o 
   1   1  16      297.67      305.11      3.98 o 
   2   1  16       34.36       40.22      2.24 o 
   3   1  16     1010.67     1024.90      8.78 o 
   4   1  16     3802.49     3733.51     28.36 o 
   5   1  16      324.03      328.38      6.32 o 
   6   1  16        3.04        6.03      2.62 o 
   7   1  16       10.91       10.99      4.67 o 
   0   2  16      784.80      835.68     10.22 o 
   1   2  16      809.83      813.34      7.83 o 
   2   2  16      108.30      108.61      2.76 o 
   3   2  16      564.51      573.17      5.93 o 
   4   2  16      689.71      677.88      8.03 o 
   5   2  16      935.65      910.86      8.57 o 
   6   2  16      111.86      106.36      4.45 o 
   7   2  16       78.01       77.52      6.19 o 
   0   3  16     1352.70     1355.49     13.92 o 
   1   3  16      661.52      643.23      5.29 o 
   2   3  16     1843.53     1822.04     12.09 o 
   3   3  16      380.52      390.43      5.20 o 
   4   3  16      246.05      236.62      3.86 o 
   5   3  16      107.25       94.33      4.01 o 
   6   3  16      399.28      375.83      8.57 o 
   7   3  16      137.76      140.35      7.74 o 
   0   4  16      561.19      607.11      7.00 o 
   1   4  16      687.55      672.74      5.38 o 
   2   4  16     1384.44     1395.92     12.13 o 
   3   4  16     1091.14     1047.58     11.04 o 
   4   4  16        6.41        3.99      2.93 o 
   5   4  16      192.23      192.45      6.14 o 
   6   4  16      388.33      385.94      8.54 o 
   7   4  16      497.07      529.84     11.45 o 
   0   5  16      867.56      901.55      9.28 o 
   1   5  16      120.39      129.39      3.69 o 
   2   5  16     3045.50     3077.71     28.14 o 
   3   5  16      419.30      427.86      9.56 o 
   4   5  16       29.84       21.92      4.30 o 
   5   5  16        2.48        5.16      3.42 o 
   6   5  16      970.66      970.88     14.03 o 
   7   5  16      433.62      430.41     23.54 o 
   0   6  16      175.30      166.80      4.91 o 
   1   6  16     1645.48     1708.60     13.41 o 
   2   6  16     1094.15     1040.13     16.46 o 
   3   6  16      870.58      856.18     13.32 o 
   4   6  16        2.53        1.17      3.28 o 
   5   6  16       61.04       72.52      5.64 o 
   6   6  16      170.45      161.10      7.45 o 
   0   7  16      424.54      414.58      6.65 o 
   1   7  16      216.44      217.51      4.02 o 
   2   7  16      891.28      853.26     13.31 o 
   3   7  16      313.65      306.91      8.22 o 
   4   7  16      244.00      254.99      7.10 o 
   5   7  16      133.25      143.20      7.82 o 
   6   7  16      393.96      463.35     10.65 o 
   0   8  16     2193.72     2217.11     34.91 o 
   1   8  16     1504.44     1513.20     11.99 o 
   2   8  16       16.15       16.47      2.15 o 
   3   8  16       94.77      119.27      6.44 o 
   4   8  16      236.98      246.93      8.36 o 
   5   8  16      403.62      417.79     10.97 o 
   6   8  16       41.62       31.78      6.60 o 
   0   9  16     1503.21     1531.39     28.20 o 
   1   9  16     1054.50     1017.16      9.52 o 
   2   9  16       76.02       55.34      6.85 o 
   3   9  16       20.48       25.66      4.68 o 
   4   9  16      695.86      734.56     13.78 o 
   5   9  16      331.89      312.40      9.55 o 
   0  10  16      846.92      808.33     19.04 o 
   1  10  16      400.57      392.04      7.33 o 
   2  10  16       18.49       20.34      4.71 o 
   3  10  16       59.11       63.17      6.58 o 
   4  10  16      389.03      400.90     12.26 o 
   5  10  16      555.33      518.66     13.97 o 
   0  11  16     1182.65     1245.52     23.18 o 
   1  11  16      283.49      269.30      4.68 o 
   2  11  16       78.87       78.95      5.03 o 
   3  11  16      152.21      159.94      8.62 o 
   4  11  16      559.49      528.46     12.12 o 
   5  11  16       23.79       24.27      8.12 o 
   0  12  16      337.62      326.92     13.93 o 
   1  12  16      166.97      173.00      8.04 o 
   2  12  16       46.38       45.19      5.79 o 
   3  12  16      397.76      371.34     10.22 o 
   4  12  16      262.47      239.39      9.22 o 
   0  13  16       28.97       25.66      8.17 o 
   1  13  16       32.27       35.60      7.55 o 
   2  13  16      468.06      513.61     16.86 o 
   3  13  16      105.80      106.78      7.06 o 
   0  14  16      114.52      140.29     12.05 o 
   1  14  16      148.07      142.11     10.55 o 
   2  14  16      586.60      630.76     17.51 o 
   0  15  16        9.74        1.55      8.52 o 
   1  15  16       32.89       32.74      8.85 o 
   1   1  17      153.33      160.93      4.19 o 
   2   1  17      416.70      420.32      5.04 o 
   3   1  17        9.58        9.40      1.85 o 
   4   1  17       11.62       14.54      2.29 o 
   5   1  17        5.06        1.83      2.35 o 
   6   1  17        8.54        5.52      2.74 o 
   7   1  17       31.11       24.65      5.66 o 
   1   2  17     8072.82     8143.03     59.74 o 
   2   2  17       27.16       23.59      1.98 o 
   3   2  17     1095.88     1131.51     11.03 o 
   4   2  17       93.52       91.93      2.84 o 
   5   2  17       68.00       71.71      3.35 o 
   6   2  17        1.16        2.25      3.43 o 
   1   3  17        1.21       -1.08      1.54 o 
   2   3  17      270.83      259.59      5.49 o 
   3   3  17       26.95       20.01      2.11 o 
   4   3  17       75.19       63.11      3.54 o 
   5   3  17       27.19       24.22      4.31 o 
   6   3  17       71.92       78.10      5.20 o 
   1   4  17      919.10      902.53      7.89 o 
   2   4  17        0.00       -1.78      2.24 o 
   3   4  17       36.64       47.21      3.58 o 
   4   4  17       17.58        9.22      3.19 o 
   5   4  17       82.49       81.79      5.17 o 
   6   4  17        0.29        2.38      4.36 o 
   1   5  17      134.44      123.26      3.67 o 
   2   5  17      109.73       98.26      3.09 o 
   3   5  17        0.00        3.96      3.12 o 
   4   5  17      103.09      114.37      5.75 o 
   5   5  17        0.61        1.76      3.92 o 
   6   5  17        2.17        2.59      3.91 o 
   1   6  17      671.01      736.38      7.44 o 
   2   6  17        1.47       -0.01      2.22 o 
   3   6  17      208.76      224.50      6.96 o 
   4   6  17        6.13        6.84      3.66 o 
   5   6  17       43.74       53.09      5.37 o 
   6   6  17        0.01        3.78      4.66 o 
   1   7  17       44.78       48.95      2.80 o 
   2   7  17        2.31        1.69      1.46 o 
   3   7  17        3.14        0.60      3.65 o 
   4   7  17        3.26        0.36      3.26 o 
   5   7  17       64.19       47.76      7.28 o 
   6   7  17       44.23       43.22      6.36 o 
   1   8  17      154.16      163.12      3.95 o 
   2   8  17       10.37        5.49      1.77 o 
   3   8  17      101.97       99.85      6.17 o 
   4   8  17        0.02       -2.73      3.90 o 
   5   8  17      327.00      352.25      9.90 o 
   1   9  17       30.80       30.92      2.30 o 
   2   9  17       36.87       36.30      4.30 o 
   3   9  17       85.06       76.41      9.75 o 
   4   9  17       15.25        6.85      4.69 o 
   5   9  17       18.88       10.62      6.72 o 
   1  10  17      169.49      136.87      5.41 o 
   2  10  17       50.56       42.91      6.27 o 
   3  10  17        7.61        1.32      5.08 o 
   4  10  17        5.51        5.23      4.74 o 
   5  10  17        7.84        5.26      6.22 o 
   1  11  17        0.04       -2.46      4.56 o 
   2  11  17        3.52        8.48      3.66 o 
   3  11  17        0.14       11.63      4.61 o 
   4  11  17      256.05      317.22     10.45 o 
   1  12  17      154.43      139.08      8.57 o 
   2  12  17        6.32        4.32      6.01 o 
   3  12  17      505.30      485.40     12.66 o 
   1  13  17       31.08       38.53      7.01 o 
   2  13  17       28.42       26.93      8.90 o 
   3  13  17       44.62       32.56      8.76 o 
   1  14  17      135.64      131.31     10.16 o 
   0   0  18      777.59      776.96     20.23 o 
   1   0  18      798.77      799.34     11.37 o 
   2   0  18     1031.42     1078.52     13.45 o 
   3   0  18      119.59      137.53      4.57 o 
   4   0  18     1009.22     1015.12     13.47 o 
   5   0  18     1493.86     1433.04     20.26 o 
   6   0  18        1.21       -0.17      6.09 o 
   0   1  18       13.26       14.19      2.84 o 
   1   1  18      131.47      131.23      3.66 o 
   2   1  18      210.93      209.20      3.93 o 
   3   1  18      560.94      557.73      5.86 o 
   4   1  18     1731.95     1681.11     13.56 o 
   5   1  18      638.66      629.15     11.31 o 
   6   1  18       10.19        8.08      3.53 o 
   0   2  18     1346.00     1306.08     15.72 o 
   1   2  18      267.28      274.75      5.04 o 
   2   2  18       93.37       93.55      3.70 o 
   3   2  18      672.44      681.01      8.28 o 
   4   2  18      707.23      715.76      8.01 o 
   5   2  18      368.62      352.64      7.82 o 
   6   2  18       43.28       36.09      4.80 o 
   0   3  18     1340.10     1315.18     14.62 o 
   1   3  18      488.74      492.43      5.23 o 
   2   3  18     1380.63     1373.03     10.43 o 
   3   3  18      507.11      535.51      8.93 o 
   4   3  18       41.66       38.66      4.07 o 
   5   3  18       26.01       19.35      4.80 o 
   6   3  18      320.31      319.17     10.04 o 
   0   4  18      247.88      249.18      8.05 o 
   1   4  18      436.81      410.51      5.17 o 
   2   4  18     1570.83     1583.05     16.10 o 
   3   4  18      959.76      937.65     11.48 o 
   4   4  18       16.13       14.10      3.70 o 
   5   4  18       16.80       16.65      3.61 o 
   6   4  18      432.85      442.87     10.88 o 
   0   5  18      557.87      629.52      7.63 o 
   1   5  18      631.58      642.10      6.83 o 
   2   5  18     2004.10     2040.88     18.26 o 
   3   5  18      620.63      651.17     10.06 o 
   4   5  18       16.73       15.71      3.53 o 
   5   5  18        8.43        6.06      3.67 o 
   6   5  18      577.28      635.00     12.32 o 
   0   6  18       14.70        6.31      2.09 o 
   1   6  18     1100.03     1081.79     10.63 o 
   2   6  18     1187.71     1148.87     11.51 o 
   3   6  18      698.44      722.89     11.72 o 
   4   6  18        4.21        5.41      3.64 o 
   5   6  18       22.47       26.80      4.76 o 
   0   7  18      331.23      307.63      9.05 o 
   1   7  18      346.35      339.84      7.47 o 
   2   7  18      324.86      321.36      8.79 o 
   3   7  18      223.89      218.76      6.33 o 
   4   7  18      189.24      204.39      7.23 o 
   5   7  18       71.00       50.12      5.49 o 
   0   8  18     1867.54     1806.35     27.31 o 
   1   8  18      719.92      769.94      7.42 o 
   2   8  18        2.08        3.48      3.31 o 
   3   8  18      117.12      121.34      8.86 o 
   4   8  18      327.15      322.88     14.55 o 
   5   8  18       98.89       92.60      7.66 o 
   0   9  18     1831.98     1788.29     33.10 o 
   1   9  18      403.69      383.71      8.43 o 
   2   9  18        6.45        3.15      2.58 o 
   3   9  18        4.69        5.71      3.51 o 
   4   9  18      545.67      536.99     12.04 o 
   0  10  18     1322.58     1278.99     27.60 o 
   1  10  18      264.90      259.88      9.68 o 
   2  10  18        4.46        5.84      2.71 o 
   3  10  18       10.36        3.00      4.97 o 
   4  10  18      212.72      221.73      9.83 o 
   0  11  18      863.81      921.98     26.87 o 
   1  11  18      225.76      234.68      8.92 o 
   2  11  18       81.21       80.86      8.09 o 
   3  11  18      160.80      166.03      7.45 o 
   0  12  18       47.41       52.64     10.05 o 
   1  12  18      137.59      128.12      8.75 o 
   2  12  18       91.61       85.67      9.28 o 
   3  12  18      226.09      235.35     13.55 o 
   0  13  18       70.00       87.91     10.13 o 
   1  13  18       80.47       91.46      9.13 o 
   1   1  19      453.62      453.94      5.44 o 
   2   1  19       39.44       35.87      2.70 o 
   3   1  19       88.81       81.82      3.28 o 
   4   1  19      194.98      176.35      4.73 o 
   5   1  19       32.77       31.48      4.01 o 
   6   1  19       10.24       12.08      6.42 o 
   1   2  19       14.94       13.01      2.39 o 
   2   2  19      268.55      250.74      4.38 o 
   3   2  19       40.67       32.95      3.11 o 
   4   2  19       91.71      107.95      5.24 o 
   5   2  19       18.34       15.66      4.32 o 
   6   2  19        3.40       -1.67      3.74 o 
   1   3  19     1861.85     1803.12     12.82 o 
   2   3  19       47.05       43.58      2.17 o 
   3   3  19      362.45      366.02      7.75 o 
   4   3  19        8.14       13.58      4.49 o 
   5   3  19       78.95       73.28      5.44 o 
   1   4  19        7.66       10.47      1.82 o 
   2   4  19       19.73       20.32      2.71 o 
   3   4  19       24.50       20.18      3.93 o 
   4   4  19        1.63        0.42      2.84 o 
   5   4  19        1.62       -1.50      3.39 o 
   1   5  19       94.73       99.55      3.90 o 
   2   5  19        0.11       -1.73      1.97 o 
   3   5  19       20.11       20.07      3.91 o 
   4   5  19        0.82        0.87      2.95 o 
   5   5  19        0.00        0.08      3.07 o 
   1   6  19      148.58      154.47      4.92 o 
   2   6  19        3.12        0.85      1.81 o 
   3   6  19        5.60        0.61      3.19 o 
   4   6  19       32.85       38.30      4.53 o 
   5   6  19        3.95        1.95      3.47 o 
   1   7  19      582.22      577.27      7.44 o 
   2   7  19       33.53       25.08      3.57 o 
   3   7  19      462.65      499.76      9.54 o 
   4   7  19       29.89       26.72      4.35 o 
   5   7  19      292.04      312.64      9.60 o 
   1   8  19      245.35      225.92      6.55 o 
   2   8  19        0.09        3.60      3.03 o 
   3   8  19       13.15        9.05      4.40 o 
   4   8  19        0.06       -2.72      3.58 o 
   1   9  19      278.47      321.06     12.57 o 
   2   9  19        2.29        5.43      5.22 o 
   3   9  19      121.43       97.93      8.73 o 
   4   9  19        6.06        7.93      5.40 o 
   1  10  19       56.90       46.70      7.36 o 
   2  10  19       24.01       17.28      6.54 o 
   3  10  19        1.25        0.28      3.60 o 
   1  11  19       96.02      100.55      7.93 o 
   2  11  19       20.51       32.61      7.14 o 
   1  12  19        1.50       -3.07      4.94 o 
   0   0  20     7884.15     8153.53    142.62 o 
   1   0  20       14.44        9.45      3.42 o 
   2   0  20      478.07      470.77      8.02 o 
   3   0  20      611.15      619.36     11.75 o 
   4   0  20     2054.64     2070.02     28.13 o 
   5   0  20       30.94       39.11     11.45 o 
   0   1  20     1381.74     1395.11     17.97 o 
   1   1  20      732.61      750.62      7.14 o 
   2   1  20       15.33       12.46      2.20 o 
   3   1  20      297.20      288.83      5.20 o 
   4   1  20      513.87      545.69      9.08 o 
   5   1  20      509.20      512.00     12.65 o 
   0   2  20      455.74      467.90      8.11 o 
   1   2  20      172.72      170.68      4.14 o 
   2   2  20      728.05      722.92      6.99 o 
   3   2  20      246.94      253.45      6.56 o 
   4   2  20      579.05      572.88     10.22 o 
   5   2  20       34.02       25.05      5.22 o 
   0   3  20      196.89      173.13      4.92 o 
   1   3  20      575.56      601.69      6.69 o 
   2   3  20      301.33      315.40      5.32 o 
   3   3  20      590.31      585.82     10.29 o 
   4   3  20        0.63        3.51      4.84 o 
   5   3  20      429.99      470.67      9.33 o 
   0   4  20        3.14       -0.66      1.90 o 
   1   4  20      309.41      332.83      6.27 o 
   2   4  20     1417.86     1412.08     13.89 o 
   3   4  20        2.41        4.97      3.52 o 
   4   4  20      114.65      119.97      5.69 o 
   5   4  20       47.55       30.21      5.19 o 
   0   5  20      128.13      140.93      5.03 o 
   1   5  20      651.28      657.64      7.95 o 
   2   5  20      464.56      440.73      6.37 o 
   3   5  20      593.65      568.62     11.08 o 
   4   5  20        6.44       16.42      4.37 o 
   0   6  20      534.67      547.43     13.83 o 
   1   6  20        4.43        3.98      2.90 o 
   2   6  20      674.49      659.77      9.89 o 
   3   6  20       70.51       70.56      6.18 o 
   4   6  20       20.52       17.84      3.92 o 
   0   7  20      156.47      143.44      9.91 o 
   1   7  20      548.63      520.22      8.91 o 
   2   7  20      308.59      328.06      7.32 o 
   3   7  20      174.82      187.76      6.17 o 
   4   7  20        0.73       -0.57      3.56 o 
   0   8  20      862.52      994.57     18.10 o 
   1   8  20       81.28       78.86      8.29 o 
   2   8  20      365.41      329.55     11.78 o 
   3   8  20       97.77      108.26     10.11 o 
   0   9  20      201.85      215.93     13.48 o 
   1   9  20      390.27      383.07     11.85 o 
   2   9  20       35.76       43.68      7.38 o 
   3   9  20       68.20       41.70      5.85 o 
   0  10  20      622.89      616.74     24.08 o 
   1  10  20      313.16      337.28     12.77 o 
   2  10  20       38.18       49.10      7.97 o 
   0  11  20      481.00      486.74     19.00 o 
   1  11  20      374.42      384.66     14.17 o 
   1   1  21       29.83       34.25      3.18 o 
   2   1  21        9.31        5.79      2.31 o 
   3   1  21      176.46      178.14      7.10 o 
   4   1  21       27.32       19.19      5.49 o 
   1   2  21       24.83       32.69      2.97 o 
   2   2  21      103.24      111.54      4.25 o 
   3   2  21      333.64      346.61      6.95 o 
   4   2  21        0.86        1.91      3.79 o 
   1   3  21       85.65       84.15      4.75 o 
   2   3  21       74.26       69.14      3.38 o 
   3   3  21      218.29      244.74      6.82 o 
   4   3  21      284.72      287.13      7.06 o 
   1   4  21       49.85       45.19      3.97 o 
   2   4  21        7.12       10.36      2.96 o 
   3   4  21       97.44      111.43      5.62 o 
   4   4  21        0.44        7.42      4.18 o 
   1   5  21       12.84       12.78      2.91 o 
   2   5  21        4.76        5.35      3.27 o 
   3   5  21       39.34       33.03      4.23 o 
   4   5  21       30.40       23.88      4.30 o 
   1   6  21      294.20      341.84      7.31 o 
   2   6  21        0.75        3.20      3.02 o 
   3   6  21      326.01      340.30      7.79 o 
   1   7  21      289.25      269.87      9.68 o 
   2   7  21       85.11       85.69      7.24 o 
   3   7  21       98.58      109.51      7.79 o 
   1   8  21      386.30      358.77      9.60 o 
   2   8  21       49.77       52.84      7.39 o 
   1   9  21      164.06      197.47      9.07 o 
   2   9  21        3.43        3.88      6.79 o 
   0   0  22      340.59      339.69     13.28 o 
   1   0  22     1054.24     1083.37     17.57 o 
   2   0  22      435.40      448.78     11.12 o 
   3   0  22       47.96       45.75      8.47 o 
   4   0  22      272.38      257.30     13.10 o 
   0   1  22     3319.07     3293.57     33.36 o 
   1   1  22       14.82       15.19      2.42 o 
   2   1  22      113.86      138.81      4.64 o 
   3   1  22       35.82       29.34      4.21 o 
   4   1  22      419.15      475.49     12.81 o 
   0   2  22       48.16       39.07      4.78 o 
   1   2  22      845.89      861.12      9.54 o 
   2   2  22        3.59        6.34      2.71 o 
   3   2  22      267.71      262.38      6.40 o 
   0   3  22      189.84      229.64     12.37 o 
   1   3  22        7.34        4.62      2.86 o 
   2   3  22      264.05      260.49      5.97 o 
   3   3  22        1.17       -0.52      3.00 o 
   0   4  22      199.95      252.77      9.62 o 
   1   4  22      298.75      314.97      6.43 o 
   2   4  22       44.83       40.59      4.04 o 
   3   4  22      744.89      768.13     11.88 o 
   0   5  22       10.74       12.50      6.39 o 
   1   5  22       26.18       24.31      4.28 o 
   2   5  22     1407.03     1356.17     15.92 o 
   3   5  22        9.53        7.68      3.55 o 
   0   6  22      179.76      173.05      8.73 o 
   1   6  22      241.91      237.89     11.94 o 
   2   6  22      198.01      208.64      9.10 o 
   0   7  22      136.16      137.04      9.01 o 
   1   7  22       45.64       55.49      5.70 o 
   2   7  22      800.94      850.77     14.91 o 
   0   8  22       63.05       63.54     12.02 o 
   1   8  22      264.19      261.48     10.00 o 
   1   1  23      150.26      153.70      4.56 o 
   2   1  23        8.38       12.30      3.40 o 
   1   2  23       96.34      103.77      5.19 o 
   2   2  23       89.95      100.66      5.17 o 
   1   3  23       40.98       39.73      3.84 o 
   2   3  23       17.72       16.55      3.75 o 
   1   4  23        0.71        4.87      4.08 o 
   2   4  23        3.04        5.83      3.64 o 
   1   5  23       53.39       51.16      6.42 o 
   0   0  24     1679.41     1746.93     40.25 o 
   1   0  24        7.06        0.59      4.64 o 
   0   1  24       26.41       22.89      5.46 o 
   0   2  24     1370.63     1415.84     22.71 o 
                                                 
